# Supplementary material for: Acetylation of AGO2 promotes cancer progression by increasing oncogenic miR-19b biogenesis
Source: Oncogene. 2018 Oct 10;38(9):1410–31. doi: 10.1038/s41388-018-0530-7 (PMC6372475; doi:10.1038/s41388-018-0530-7)
Supplement: Supplementary file 1 — Dataset 1 [file 41388_2018_530_MOESM1_ESM.xls]

## Sheet: Table legends
Supplementary Data S1. Related to Figure 4. The miRNA expression profiles of A549-shAGO2 cells stably re-expressing the control vector, Flag-tagged AGO2-WT and AGO2-3KR by High-throughput small RNA deep sequencing. “TPM” means the miRNA expression of transcript per million (TPM)
S1A	All known miRNAs, but AGO2-WT TPM>10 in RED color have 248 miRNAs (in RED color)
S1B	AGO2-WT/Ctrl-Vector > 1.5 fold have 67 miRNAs (in BLUE color)
S1C	Two ratios (AGO2-WT/Ctrl-Vector, AGO2-WT/AGO2-3KR) >1.5 fold in PURPLE color
S1D	Has-miR-19b is potentially regulated by AGO2 acetylation

## Sheet: A. All miRNAs determined
Supplementary Data S1A. In total 1086 miRNAs determined, and 248 miRNAs in AGO2-WT TPM>10 (in RED)
miR_name	TPM			Ratios		Relative Log2 Fold
	Ctrl-Vector	AGO2-WT	AGO2-3KR	AGO2-WT/Ctrl-Vector	AGO2-WT/AGO2-3KR	log2(AGO2-WT/Ctrl-Vector)	log2(AGO2-WT/AGO2-3KR)
hsa-miR-21-5p	173241	172772	128185	0.997294	1.34783	-0.00390938	0.430641
hsa-let-7f-5p	73294.1	84484	65118.8	1.15267	1.29738	0.20498	0.375603
hsa-let-7a-5p	37087.3	46995.6	39650	1.26716	1.18526	0.341598	0.245203
hsa-let-7i-5p	32891.9	36104.3	41754.9	1.09766	0.864671	0.134437	-0.209777
hsa-miR-30a-5p	34265.8	32881.2	37896.2	0.959592	0.867665	-0.059507	-0.204791
hsa-miR-222-3p	22112.9	29346.5	26610.2	1.32712	1.10283	0.408304	0.141213
hsa-miR-100-5p	25724.7	26804	36657.5	1.04196	0.7312	0.059295	-0.451662
hsa-miR-182-5p	28626.3	26723.6	32668.9	0.933534	0.818012	-0.0992259	-0.289805
hsa-miR-22-3p	12726.7	12715.1	12909	0.999088	0.984976	-0.00131642	-0.0218389
hsa-miR-92a-3p	13065.6	12003.9	10699.4	0.918745	1.12192	-0.122264	0.165974
hsa-miR-27b-3p	9615.12	10022.6	19642.6	1.04238	0.510246	0.059877	-0.970735
hsa-miR-10a-5p	10938.5	9740.79	16836.3	0.890507	0.578557	-0.167301	-0.789468
hsa-miR-21-3p	18599.1	8390.99	11592.7	0.45115	0.723819	-1.14832	-0.466299
hsa-miR-423-5p	7873.41	7781.58	9407.11	0.988336	0.827201	-0.0169258	-0.273689
hsa-miR-31-5p	5904.77	6987.96	6020.54	1.18344	1.16069	0.242992	0.214979
hsa-miR-10b-5p	8030.89	6912.84	12492.3	0.860781	0.553366	-0.216282	-0.853695
hsa-miR-92b-3p	6122.46	6744.08	10006	1.10153	0.674004	0.13951	-0.569172
hsa-miR-151a-3p	6657.76	6308.16	7100.46	0.94749	0.888416	-0.0778177	-0.170693
hsa-miR-191-5p	5282.98	5579.91	8069.4	1.05621	0.69149	0.0788899	-0.53222
hsa-miR-486-5p	5851.64	5128.84	11636.5	0.87648	0.440756	-0.190208	-1.18195
hsa-miR-378a-3p	3988.42	4218.58	3716.01	1.05771	1.13524	0.0809381	0.183002
hsa-let-7e-5p	2811.73	3937.56	3713.48	1.4004	1.06034	0.485844	0.0845297
hsa-miR-221-3p	1806.19	3646.47	2694.81	2.01887	1.35315	1.01355	0.436317
hsa-miR-25-3p	3055.7	2951.87	2724.76	0.966021	1.08335	-0.0498731	0.115499
hsa-miR-26a-5p	2737.43	2948.43	3041.37	1.07708	0.96944	0.107125	-0.0447764
hsa-miR-30d-5p	2428.81	2733.41	2662.42	1.12541	1.02666	0.170454	0.0379635
hsa-miR-423-3p	3118.85	2412.68	3073.26	0.773579	0.785056	-0.370379	-0.349133
hsa-miR-125a-5p	2090.19	2374.64	2770.07	1.13609	0.857251	0.184077	-0.22221
hsa-miR-16-5p	2240.42	2355.41	2273.81	1.05133	1.03589	0.0722118	0.0508659
hsa-miR-99b-5p	1347.72	2263.24	4566.96	1.67931	0.495569	0.747869	-1.01284
hsa-miR-30a-3p	3141.69	2207.31	2613.73	0.702586	0.844505	-0.509253	-0.243822
hsa-miR-151a-5p	2169.76	1917.08	2374.23	0.883546	0.807455	-0.178623	-0.308547
hsa-miR-409-3p	1542.33	1845.14	2419.27	1.19633	0.762686	0.258615	-0.39084
hsa-miR-127-3p	1225.22	1682.79	2154.83	1.37346	0.78094	0.457815	-0.356716
hsa-miR-181a-5p	1427.75	1563.35	2318.17	1.09497	0.674388	0.130898	-0.568349
hsa-miR-27b-5p	2532.21	1557.24	1422.14	0.614972	1.09499	-0.701407	0.130921
hsa-miR-125b-5p	1292.44	1521.82	1440.53	1.17748	1.05643	0.235705	0.0792039
hsa-miR-100-3p	2042.41	1485.59	1409.68	0.727374	1.05386	-0.459231	0.0756769
hsa-miR-30e-5p	1559.08	1473.33	1375.16	0.945003	1.07139	-0.0816085	0.0994776
hsa-miR-98-5p	790.416	1353.76	1802.9	1.71271	0.750878	0.776283	-0.413349
hsa-miR-28-3p	1758.12	1352.64	1304.02	0.769366	1.03728	-0.378258	0.0528098
hsa-miR-101-3p	1061.53	1279.62	1181.29	1.20545	1.08324	0.269572	0.115353
hsa-miR-103a-3p	585.653	1266.75	1220.95	2.16297	1.03752	1.11302	0.0531329
hsa-miR-29a-3p	904.878	1221.44	837.259	1.34984	1.45886	0.432793	0.544842
hsa-miR-411-5p	985.357	1149.67	1272.17	1.16676	0.903708	0.222504	-0.146072
hsa-miR-192-5p	1047.89	1065.98	1623.2	1.01726	0.656716	0.0246928	-0.606659
hsa-miR-93-5p	583.001	1007.21	726.995	1.72762	1.38544	0.788789	0.470342
hsa-miR-381-3p	1010.31	992.49	1079.97	0.982367	0.919001	-0.0256663	-0.121862
hsa-let-7g-5p	833.805	958.67	722.161	1.14975	1.3275	0.201324	0.408713
hsa-miR-125b-1-3p	1423.27	921.322	903.978	0.647327	1.01919	-0.627434	0.0274175
hsa-miR-30e-3p	1311.75	876.228	807.897	0.667983	1.08458	-0.582116	0.117134
hsa-miR-19b-3p	418.809	810.61	448.601	1.93551	1.80697	0.952715	0.853575
hsa-miR-186-5p	452.667	740.56	1200.26	1.63599	0.617	0.710167	-0.696658
hsa-miR-769-5p	575.085	735.224	979.776	1.27846	0.7504	0.354408	-0.414268
hsa-miR-744-5p	498.833	718.314	1065.78	1.43999	0.673978	0.526059	-0.569227
hsa-miR-138-5p	458.427	687.334	842.86	1.49933	0.815478	0.584318	-0.294283
hsa-let-7b-5p	538.7	653.212	455.377	1.21257	1.43444	0.278071	0.520491
hsa-let-7d-5p	365.639	603.041	641.439	1.64928	0.940138	0.721835	-0.0890558
hsa-miR-221-5p	565.181	529.377	777.587	0.936651	0.680794	-0.0944171	-0.554709
hsa-miR-320a	360.542	514.102	487.178	1.42591	1.05527	0.511887	0.0776063
hsa-miR-138-1-3p	527.179	507.906	584.839	0.963441	0.868454	-0.0537314	-0.203479
hsa-miR-654-3p	311.309	491.297	636.335	1.57816	0.772073	0.658246	-0.373191
hsa-miR-19a-3p	256.316	485.789	281.511	1.89527	1.72565	0.922405	0.787142
hsa-miR-27a-3p	493.611	474.688	772.799	0.961664	0.614245	-0.0563953	-0.703113
hsa-miR-374a-3p	544.253	460.833	422.175	0.846726	1.09157	-0.240033	0.126401
hsa-miR-582-3p	985.813	460.489	590.169	0.467116	0.780265	-1.09815	-0.357963
hsa-miR-941	434.474	455.067	574.179	1.0474	0.792553	0.0668097	-0.33542
hsa-miR-181b-5p	403.683	435.532	504.343	1.0789	0.863564	0.109557	-0.211626
hsa-miR-30c-5p	391.83	410.877	367.653	1.04861	1.11757	0.0684771	0.160361
hsa-miR-877-5p	74.7607	399.604	1177.72	5.3451	0.339303	2.41822	-1.55935
hsa-miR-889-3p	214.46	371.893	628.701	1.73409	0.591527	0.794178	-0.757485
hsa-miR-30c-2-3p	553.66	365.439	459.668	0.660043	0.795007	-0.599369	-0.330961
hsa-miR-410-3p	102.236	341.86	739.688	3.34381	0.462167	1.74149	-1.11351
hsa-miR-183-5p	160.918	338.547	587.098	2.10385	0.576644	1.07303	-0.794246
hsa-miR-181a-2-3p	488.141	327.058	357.489	0.670007	0.914874	-0.577751	-0.128354
hsa-miR-106b-3p	348.234	310.836	319.139	0.892608	0.973985	-0.163902	-0.0380283
hsa-miR-340-5p	237.378	292.764	314.215	1.23333	0.931733	0.302557	-0.102011
hsa-miR-107	143.637	265.14	311.821	1.84591	0.850297	0.884332	-0.233961
hsa-miR-26b-5p	224.987	259.977	216.508	1.15552	1.20077	0.208545	0.263961
hsa-miR-92a-1-5p	318.686	253.135	172.014	0.79431	1.4716	-0.332227	0.557382
hsa-miR-20a-5p	178.24	242.464	116.588	1.36032	2.07966	0.443948	1.05635
hsa-miR-7974	307	226.845	272.341	0.73891	0.832946	-0.436529	-0.263705
hsa-miR-193b-3p	134.727	225.769	160.315	1.67576	1.40829	0.744814	0.493944
hsa-miR-27a-5p	295.976	224.306	168.22	0.757853	1.33341	-0.400009	0.415124
hsa-miR-140-3p	143.471	206.536	274.283	1.43957	0.753002	0.525634	-0.409274
hsa-miR-23a-3p	164.192	190.056	275.277	1.15752	0.690417	0.211043	-0.534459
hsa-miR-25-5p	266.47	184.849	135.47	0.693698	1.3645	-0.52762	0.448376
hsa-miR-222-5p	123.537	181.708	224.097	1.47088	0.810846	0.556677	-0.302499
hsa-miR-589-5p	254.617	177.406	244.831	0.696754	0.724604	-0.521279	-0.464735
hsa-miR-128-3p	114.793	174.781	204.764	1.52257	0.853574	0.606509	-0.228413
hsa-miR-148a-3p	208.866	168.714	230.918	0.807762	0.730622	-0.307997	-0.452803
hsa-miR-17-5p	115	161.958	107.644	1.40833	1.50457	0.493984	0.589351
hsa-miR-34c-5p	137.71	159.291	138.813	1.15671	1.14752	0.210023	0.19852
hsa-miR-224-5p	117.819	156.666	182.268	1.32972	0.859536	0.411125	-0.218371
hsa-miR-130a-3p	120.429	147.243	225.407	1.22265	0.65323	0.29001	-0.614337
hsa-miR-181a-3p	197.138	146.296	144.414	0.742101	1.01303	-0.430312	0.0186793
hsa-miR-375	178.406	139.498	252.601	0.781911	0.552246	-0.354924	-0.856617
hsa-miR-30b-5p	126.107	138.68	135.832	1.0997	1.02097	0.137115	0.0299427
hsa-miR-421	52.2164	135.539	224.684	2.59572	0.603242	1.37613	-0.729191
hsa-miR-136-3p	103.273	132.527	156.34	1.28328	0.847688	0.359831	-0.238395
hsa-miR-301a-3p	12.4325	129.3	268.501	10.4002	0.481562	3.37854	-1.05421
hsa-miR-320b	93.8653	118.328	175.989	1.26061	0.672358	0.334125	-0.572699
hsa-miR-146a-5p	93.1193	116.822	139.626	1.25454	0.836677	0.327157	-0.257258
hsa-miR-128-1-5p	123.496	114.111	143.24	0.924005	0.796644	-0.114027	-0.327994
hsa-miR-15b-5p	128.055	113.681	123.364	0.887752	0.921505	-0.171772	-0.117936
hsa-miR-532-5p	84.6652	106.839	170.343	1.2619	0.627201	0.3356	-0.673
hsa-miR-126-5p	93.6995	100.987	144.369	1.07778	0.699509	0.108062	-0.515586
hsa-miR-486-3p	161.788	100.6	106.244	0.621802	0.946878	-0.685473	-0.0787498
hsa-miR-671-3p	116.285	99.7826	78.1472	0.858085	1.27685	-0.220807	0.352594
hsa-miR-500a-3p	124.076	98.7069	153.81	0.795534	0.641746	-0.330004	-0.639926
hsa-miR-493-5p	51.0975	98.3196	100.236	1.92416	0.98088	0.944226	-0.0278522
hsa-miR-1180-3p	62.3282	97.9324	156.159	1.57124	0.627133	0.651901	-0.673157
hsa-miR-3615	79.2778	95.781	119.841	1.20817	0.799235	0.272822	-0.323308
hsa-miR-16-2-3p	96.559	93.8877	69.4742	0.972335	1.3514	-0.040474	0.434459
hsa-let-7d-3p	49.5227	93.2423	72.9524	1.88282	1.27812	0.912893	0.354028
hsa-miR-1307-3p	41.0686	82.098	142.156	1.99904	0.577522	0.999309	-0.792053
hsa-miR-501-3p	74.7192	77.4079	134.296	1.03598	0.576399	0.0510006	-0.794861
hsa-miR-4677-3p	81.8886	75.7728	86.504	0.925315	0.875946	-0.111983	-0.191086
hsa-miR-577	39.3695	73.2772	176.215	1.86127	0.415839	0.896284	-1.2659
hsa-miR-9-5p	71.7354	72.2445	58.4523	1.0071	1.23596	0.0102014	0.305628
hsa-miR-431-5p	12.2253	71.2548	127.972	5.82848	0.556802	2.54312	-0.844765
hsa-miR-452-5p	62.0795	70.05	75.9338	1.12839	0.922515	0.174268	-0.116356
hsa-miR-484	58.4741	67.0381	67.577	1.14646	0.992025	0.197182	-0.0115516
hsa-miR-143-3p	65.6435	66.3066	83.1161	1.0101	0.797759	0.0144994	-0.325976
hsa-miR-345-5p	46.4146	65.446	80.3154	1.41003	0.814862	0.495726	-0.295372
hsa-miR-210-3p	66.6381	64.4564	91.4277	0.96726	0.704998	-0.0480249	-0.504308
hsa-miR-181c-5p	46.6218	64.1982	72.3652	1.377	0.887142	0.461527	-0.172763
hsa-miR-3158-3p	80.5625	62.8213	74.1721	0.779783	0.846967	-0.358855	-0.239622
hsa-let-7c-5p	54.0813	59.7233	81.7609	1.10432	0.730462	0.143163	-0.453119
hsa-miR-149-5p	47.2849	57.5288	74.7141	1.21664	0.769986	0.282906	-0.377096
hsa-miR-28-5p	60.9192	57.3567	58.2264	0.941521	0.985063	-0.0869345	-0.0217121
hsa-miR-424-3p	59.5102	57.3137	44.9911	0.96309	1.27389	-0.0542568	0.34924
hsa-miR-361-5p	43.9281	57.3137	68.119	1.30471	0.841375	0.383735	-0.249179
hsa-miR-23b-3p	38.1263	57.0555	93.6863	1.49649	0.609006	0.58158	-0.715472
hsa-miR-1910-5p	37.2975	56.6252	129.733	1.51821	0.436474	0.602367	-1.19603
hsa-miR-548k	36.3857	55.2053	59.8526	1.51722	0.922354	0.601433	-0.116608
hsa-miR-625-3p	51.6777	54.9041	48.1983	1.06243	1.13913	0.0873717	0.187931
hsa-miR-1307-5p	96.6004	54.2587	338.698	0.561681	0.160198	-0.832176	-2.64207
hsa-miR-561-5p	63.6129	52.6666	49.5986	0.827924	1.06186	-0.27243	0.0865888
hsa-miR-485-5p	54.4957	51.677	52.5348	0.948276	0.983671	-0.0766218	-0.0237516
hsa-miR-299-3p	56.1534	51.5479	33.7885	0.917983	1.5256	-0.12346	0.609381
hsa-miR-146b-5p	73.849	50.5152	65.3184	0.684034	0.773369	-0.54786	-0.370772
hsa-miR-1285-3p	52.175	48.708	59.8074	0.933551	0.814414	-0.0991995	-0.296166
hsa-miR-425-5p	38.665	48.4068	72.8169	1.25195	0.664774	0.324181	-0.589063
hsa-miR-339-5p	16.3694	48.4068	21.6825	2.95715	2.23253	1.56421	1.15868
hsa-miR-7706	15.8307	47.8474	112.207	3.02245	0.426422	1.59572	-1.22965
hsa-miR-15a-5p	47.6993	47.3311	40.1125	0.992281	1.17996	-0.0111795	0.238735
hsa-miR-660-5p	33.1119	46.2554	36.7247	1.39694	1.25952	0.482274	0.332873
hsa-miR-106b-5p	25.3623	44.7494	34.2854	1.76441	1.3052	0.819185	0.384275
hsa-miR-148b-3p	36.5515	43.7598	46.3011	1.19721	0.945113	0.259674	-0.0814409
hsa-miR-34b-5p	25.8181	41.9526	32.072	1.62493	1.30808	0.700375	0.387447
hsa-miR-4521	30.5839	41.9095	17.346	1.37031	2.4161	0.454506	1.27268
hsa-miR-432-5p	17.4055	41.9095	66.8091	2.40784	0.627303	1.26774	-0.672765
hsa-miR-181d-5p	34.9767	41.2211	47.34	1.17853	0.870745	0.236988	-0.199678
hsa-miR-155-5p	47.0362	40.7908	37.6281	0.867221	1.08405	-0.205528	0.116434
hsa-miR-378c	37.8776	39.1988	53.393	1.03488	0.734155	0.0494617	-0.445844
hsa-miR-450b-5p	25.1136	38.8545	51.6313	1.54715	0.752538	0.629613	-0.410164
hsa-miR-29b-3p	34.1893	38.8115	40.7449	1.13519	0.952548	0.182938	-0.0701367
hsa-miR-96-5p	32.9461	38.2952	50.3665	1.16236	0.76033	0.217055	-0.395303
hsa-miR-487b-3p	11.8109	37.7358	54.8837	3.19501	0.687559	1.67582	-0.540444
hsa-miR-130b-3p	30.0037	37.6497	51.9024	1.25484	0.725395	0.327498	-0.463161
hsa-miR-125b-2-3p	46.829	36.574	41.1967	0.781012	0.887791	-0.356583	-0.171708
hsa-miR-4746-5p	30.2938	35.7565	37.086	1.18032	0.96415	0.239182	-0.0526704
hsa-miR-455-5p	22.0469	34.939	28.0968	1.58475	1.24352	0.664258	0.314428
hsa-miR-335-3p	25.3208	33.9923	49.8245	1.34247	0.682242	0.424885	-0.551645
hsa-miR-342-5p	23.2487	33.1748	35.2792	1.42695	0.940351	0.512935	-0.0887283
hsa-miR-374a-5p	22.9587	33.1748	24.98	1.44498	1.32805	0.53105	0.409315
hsa-miR-2682-5p	26.2325	32.5724	60.1688	1.24168	0.54135	0.312293	-0.885366
hsa-miR-148b-5p	18.4001	31.8409	51.6313	1.73048	0.616698	0.79117	-0.697365
hsa-miR-539-3p	14.5874	31.1094	41.6936	2.13262	0.746145	1.09263	-0.422472
hsa-miR-196b-5p	20.9695	31.0234	16.6684	1.47946	1.86121	0.565067	0.896242
hsa-miR-30c-1-3p	41.0272	30.378	26.6514	0.740435	1.13983	-0.433555	0.188817
hsa-miR-24-3p	19.8505	30.0337	66.8994	1.51299	0.448939	0.597406	-1.15541
hsa-miR-454-5p	18.3172	28.8289	48.7404	1.57387	0.59148	0.65432	-0.757599
hsa-miR-30d-3p	17.7785	27.366	24.0766	1.53928	1.13662	0.622254	0.184755
hsa-miR-370-3p	22.6271	27.0218	41.4225	1.19422	0.652345	0.256068	-0.616294
hsa-miR-339-3p	33.1947	26.4624	28.9099	0.797186	0.915339	-0.327011	-0.127622
hsa-miR-374b-5p	18.1929	26.3763	14.455	1.44982	1.82472	0.535871	0.867679
hsa-miR-18a-5p	16.1622	26.3763	10.8412	1.63197	2.43297	0.706618	1.28272
hsa-miR-1269a	22.7514	26.1182	32.0268	1.14798	0.81551	0.199095	-0.294226
hsa-miR-1296-5p	19.8091	25.6018	23.2183	1.29243	1.10266	0.370084	0.140985
hsa-miR-193b-5p	39.4939	25.5158	24.2572	0.646069	1.05188	-0.630239	0.0729734
hsa-miR-542-3p	13.8829	25.3437	31.4847	1.82552	0.804951	0.868311	-0.313028
hsa-miR-24-2-5p	14.5874	24.6122	34.2854	1.68722	0.717862	0.754645	-0.478221
hsa-miR-181c-3p	25.6109	24.354	27.6	0.950923	0.882393	-0.0725999	-0.180507
hsa-miR-342-3p	18.1514	23.9668	45.8945	1.32038	0.522214	0.400951	-0.937288
hsa-miR-130b-5p	22.6686	23.8807	20.779	1.05347	1.14927	0.0751518	0.200717
hsa-miR-494-3p	12.6397	23.5365	19.4239	1.86211	1.21173	0.896936	0.277068
hsa-miR-758-3p	16.6595	23.4074	21.6825	1.40504	1.07955	0.490616	0.110436
hsa-miR-937-3p	13.3028	22.805	42.868	1.71431	0.531981	0.777624	-0.910552
hsa-miR-369-3p	12.0595	22.805	24.4379	1.89104	0.93318	0.919178	-0.0997729
hsa-miR-147b	19.146	22.6329	18.8366	1.18212	1.20154	0.241375	0.264879
hsa-miR-550a-5p	30.0452	21.2129	19.8756	0.706035	1.06729	-0.502188	0.0939475
hsa-miR-1468-5p	14.173	21.0839	22.6311	1.4876	0.931634	0.57299	-0.102166
hsa-miR-374b-3p	17.2397	20.6536	12.106	1.19802	1.70606	0.260656	0.770665
hsa-miR-641	17.6127	20.6105	20.6887	1.17021	0.996224	0.226768	-0.0054586
hsa-miR-191-3p	13.9658	20.3524	22.4052	1.4573	0.908377	0.543296	-0.138637
hsa-miR-625-5p	13.3028	20.3093	21.7728	1.5267	0.932785	0.610418	-0.100383
hsa-miR-582-5p	20.0577	20.1372	11.2478	1.00396	1.79033	0.00570634	0.840226
hsa-miR-589-3p	11.6451	19.9651	16.9394	1.71447	1.17862	0.77776	0.237098
hsa-miR-134-5p	17.6956	19.707	20.1918	1.11367	0.975989	0.155316	-0.0350639
hsa-miR-127-5p	26.6055	19.5779	22.1342	0.735857	0.884509	-0.442502	-0.177052
hsa-let-7a-3p	9.73878	19.5779	16.8491	2.0103	1.16196	1.00741	0.216554
hsa-miR-369-5p	15.7478	19.5348	23.1731	1.24048	0.842995	0.310898	-0.246403
hsa-miR-151b	23.4974	19.4488	37.9895	0.827699	0.511952	-0.272821	-0.96592
hsa-miR-323a-3p	10.8163	19.4488	30.5813	1.79811	0.63597	0.846478	-0.65297
hsa-miR-126-3p	19.6019	18.6743	12.6481	0.952677	1.47645	-0.0699403	0.562132
hsa-miR-2467-5p	11.2721	18.201	43.5004	1.61469	0.418409	0.691256	-1.25701
hsa-miR-99b-3p	11.6865	18.1149	29.2261	1.55007	0.619819	0.63233	-0.690082
hsa-miR-361-3p	12.4739	17.8137	15.6294	1.42808	1.13975	0.514072	0.188722
hsa-miR-493-3p	11.1064	17.7707	24.2572	1.60005	0.732593	0.678114	-0.448917
hsa-miR-29c-3p	13.3856	17.7277	10.6154	1.32438	1.67	0.405315	0.739847
hsa-miR-1538	13.0127	17.2543	24.8445	1.32596	0.694494	0.407043	-0.525966
hsa-miR-409-5p	6.83787	17.1683	32.8399	2.51077	0.522788	1.32813	-0.935703
hsa-miR-197-3p	14.6289	16.3507	14.1839	1.1177	1.15276	0.160536	0.205098
hsa-miR-17-3p	16.9911	16.1786	12.5578	0.952185	1.28834	-0.0706864	0.365511
hsa-miR-148a-5p	18.1929	16.0926	22.3149	0.884554	0.72116	-0.176978	-0.471609
hsa-miR-193a-3p	13.137	15.9635	29.3617	1.21516	0.543685	0.281141	-0.879157
hsa-miR-26b-3p	11.6037	15.4472	18.7915	1.33123	0.82203	0.412762	-0.282736
hsa-miR-584-5p	7.83247	14.9738	17.5267	1.91177	0.854347	0.934906	-0.227106
hsa-miR-454-3p	9.94599	14.9308	15.9005	1.50119	0.939017	0.586106	-0.0907764
hsa-miR-125a-3p	12.5983	14.4145	12.7384	1.14416	1.13157	0.194295	0.178329
hsa-miR-590-3p	9.40725	14.2424	8.44712	1.51398	1.68606	0.598344	0.753656
hsa-miR-1262	19.4361	14.0272	13.3257	0.721709	1.05265	-0.470511	0.0740204
hsa-miR-34a-5p	11.3136	13.769	10.4347	1.21704	1.31955	0.283376	0.400042
hsa-miR-365a-3p	16.0793	13.5969	15.0422	0.845615	0.903919	-0.241927	-0.145734
hsa-miR-365b-3p	16.0793	13.5969	15.0422	0.845615	0.903919	-0.241927	-0.145734
hsa-miR-573	14.2145	13.2957	13.5515	0.935366	0.981124	-0.0963969	-0.0274923
hsa-miR-4775	10.4433	12.9085	18.7463	1.23606	0.688589	0.305744	-0.538285
hsa-miR-2355-5p	4.97299	12.8655	14.0484	2.58706	0.915794	1.37132	-0.126906
hsa-miR-3176	7.04508	12.8224	13.145	1.82006	0.975461	0.863982	-0.0358435
hsa-miR-365a-5p	12.3082	12.4782	9.07953	1.01382	1.37432	0.0197948	0.458721
hsa-miR-132-3p	1.78199	12.3061	11.2026	6.90581	1.0985	2.78781	0.135538
hsa-miR-296-3p	17.6956	12.0479	17.8429	0.680844	0.675224	-0.554604	-0.566562
hsa-miR-411-3p	11.1478	11.9619	13.5064	1.07302	0.885646	0.101684	-0.175197
hsa-miR-330-5p	3.60542	11.9619	34.2854	3.31774	0.348891	1.7302	-1.51915
hsa-miR-450a-5p	9.86311	11.6607	15.6294	1.18225	0.746071	0.241536	-0.422616
hsa-miR-33b-3p	10.1946	10.671	9.21504	1.04673	1.158	0.0658867	0.211634
hsa-miR-548e-3p	6.42345	10.4559	13.9129	1.62777	0.751523	0.702893	-0.412111
hsa-miR-376a-5p	1.32613	10.3268	15.3132	7.78715	0.67437	2.9611	-0.568388
hsa-miR-576-5p	7.99823	10.2838	7.85989	1.28575	1.30838	0.362615	0.387787
hsa-miR-329-5p	6.75498	10.2838	8.62781	1.5224	1.19193	0.606344	0.253301
hsa-miR-935	5.92615	10.2838	13.145	1.73532	0.782333	0.7952	-0.354145
hsa-miR-29a-5p	3.9784	10.2838	6.23371	2.5849	1.6497	1.37011	0.722206
hsa-miR-543	4.22705	10.1547	17.9784	2.40231	0.564827	1.26442	-0.824118
hsa-miR-4671-5p	16.6181	10.1116	9.98296	0.608472	1.01289	-0.716737	0.0184777
hsa-miR-4461	7.83247	10.0256	10.8412	1.28	0.924765	0.356149	-0.112841
hsa-miR-136-5p	5.92615	9.93953	16.7587	1.67723	0.593096	0.746083	-0.753663
hsa-miR-1185-1-3p	4.60002	9.85348	12.7384	2.14205	0.773523	1.09899	-0.370484
hsa-miR-424-5p	8.82706	9.81045	8.94401	1.11141	1.09687	0.152385	0.133397
hsa-miR-210-5p	7.04508	9.76742	8.53747	1.38642	1.14407	0.471362	0.194169
hsa-miR-190a-5p	8.24688	9.63833	4.02029	1.16872	2.39742	0.224935	1.26148
hsa-miR-6509-5p	17.4884	9.59531	11.564	0.548668	0.829758	-0.865994	-0.269237
hsa-miR-548o-3p	7.33517	9.59531	7.09197	1.30812	1.35298	0.387499	0.436142
hsa-miR-616-5p	8.70274	9.50925	6.41439	1.09267	1.48249	0.127862	0.568019
hsa-miR-379-3p	7.29372	9.50925	10.9316	1.30376	0.869889	0.382676	-0.201097
hsa-miR-887-3p	4.14416	9.25108	27.1482	2.23232	0.340762	1.15854	-1.55316
hsa-miR-654-5p	8.95139	8.90685	13.9581	0.995025	0.638115	-0.00719569	-0.648113
hsa-miR-502-3p	3.14956	8.90685	9.30539	2.82797	0.957172	1.49976	-0.0631502
hsa-miR-3691-5p	13.3856	8.60566	17.4363	0.642902	0.493548	-0.637329	-1.01874
hsa-miR-340-3p	3.9784	8.60566	5.55613	2.1631	1.54886	1.1131	0.631205
hsa-miR-548h-5p	9.40725	8.39051	3.79443	0.89192	2.21127	-0.165013	1.14488
hsa-miR-194-5p	4.72434	8.34749	7.85989	1.76691	1.06204	0.821228	0.0868327
hsa-miR-1197	1.61622	8.34749	18.5204	5.16481	0.450718	2.36872	-1.1497
hsa-miR-431-3p	4.97299	8.30446	25.8834	1.66991	0.320841	0.739771	-1.64007
hsa-miR-197-5p	9.32436	8.17537	10.2992	0.876775	0.79379	-0.189721	-0.333171
hsa-miR-7-5p	5.1802	7.87418	5.73682	1.52005	1.37257	0.60412	0.456878
hsa-miR-574-3p	2.56938	7.74509	7.63403	3.01438	1.01455	1.59186	0.020837
hsa-miR-3909	4.30993	7.70206	9.35056	1.78705	0.823701	0.837581	-0.279808
hsa-miR-3605-3p	5.13876	7.61601	16.036	1.48207	0.474932	0.567614	-1.07421
hsa-miR-3174	2.73515	7.61601	19.6497	2.7845	0.387588	1.47742	-1.3674
hsa-miR-574-5p	4.84867	7.57298	6.36922	1.56187	1.189	0.643272	0.249744
hsa-miR-873-3p	5.51174	7.48692	9.26022	1.35836	0.808504	0.441866	-0.306673
hsa-miR-1275	8.82706	7.40086	12.0609	0.838429	0.613626	-0.25424	-0.704568
hsa-miR-335-5p	7.45949	7.31481	6.18853	0.980604	1.18199	-0.0282573	0.241222
hsa-miR-219a-1-3p	9.1586	7.27178	12.6933	0.793984	0.572885	-0.332818	-0.803684
hsa-miR-365b-5p	3.4811	7.22875	10.8412	2.07657	0.666783	1.0542	-0.58471
hsa-miR-425-3p	3.85407	7.18572	11.3833	1.86445	0.631252	0.89875	-0.663712
hsa-miR-3605-5p	5.88471	7.14269	16.3974	1.21377	0.4356	0.279497	-1.19892
hsa-miR-4435	4.30993	7.14269	17.7977	1.65727	0.401327	0.728805	-1.31715
hsa-miR-5010-5p	7.62526	7.05664	7.95023	0.925429	0.887601	-0.111805	-0.172016
hsa-miR-4786-5p	3.81263	7.05664	5.96268	1.85086	1.18347	0.888195	0.243021
hsa-miR-301b-3p	0.911716	7.05664	15.6294	7.73996	0.451497	2.95233	-1.14721
hsa-miR-4661-5p	7.79102	6.92755	5.19475	0.889171	1.33357	-0.169467	0.41529
hsa-miR-455-3p	4.6829	6.92755	2.25859	1.47933	3.0672	0.564943	1.61692
hsa-miR-1247-3p	8.28832	6.79847	6.95645	0.820246	0.977289	-0.285871	-0.0331424
hsa-miR-656-3p	5.22164	6.75544	3.88477	1.29374	1.73895	0.371546	0.798219
hsa-miR-323b-3p	4.76579	6.75544	16.2167	1.41749	0.416574	0.503336	-1.26336
hsa-miR-382-3p	1.03604	6.75544	3.92995	6.52044	1.71897	2.70497	0.781541
hsa-miR-379-5p	3.10812	6.71241	2.0779	2.15964	3.23038	1.11079	1.6917
hsa-miR-548n	5.96759	6.45424	7.18231	1.08155	0.89863	0.113099	-0.154201
hsa-miR-629-5p	3.89551	6.45424	3.61374	1.65684	1.78603	0.728435	0.836754
hsa-miR-377-5p	7.87391	6.19607	2.84582	0.786912	2.17725	-0.345726	1.12251
hsa-miR-29b-1-5p	5.47029	6.19607	3.34271	1.13268	1.85361	0.179736	0.890335
hsa-miR-218-5p	1.53334	6.19607	5.55613	4.0409	1.11518	2.01468	0.157274
hsa-miR-370-5p	3.06668	6.11002	5.82716	1.99239	1.04854	0.994499	0.0683832
hsa-miR-628-3p	4.80723	6.06699	10.7509	1.26206	0.564325	0.335775	-0.825403
hsa-miR-3163	4.26849	6.06699	6.00785	1.42134	1.00984	0.507256	0.0141323
hsa-miR-195-3p	11.0649	6.02396	3.79443	0.54442	1.58758	-0.877208	0.666829
hsa-miR-3614-5p	18.5658	5.67973	12.874	0.305924	0.44118	-1.70876	-1.18056
hsa-miR-196a-5p	10.6505	5.55065	16.4877	0.521163	0.336654	-0.940192	-1.57066
hsa-miR-3662	6.75498	5.33551	4.83338	0.789862	1.10389	-0.340327	0.142593
hsa-miR-377-3p	2.15496	5.33551	5.64647	2.47591	0.944927	1.30796	-0.0817246
hsa-miR-1277-5p	4.60002	5.16339	2.30376	1.12247	2.24129	0.16668	1.16433
hsa-miR-7641	3.23245	5.16339	5.6013	1.59736	0.92182	0.675693	-0.117442
hsa-miR-18a-3p	1.53334	5.16339	2.43928	3.36742	2.11677	1.75164	1.08187
hsa-miR-140-5p	3.31533	5.03431	1.40033	1.51849	3.5951	0.602641	1.84603
hsa-miR-15b-3p	2.11352	5.03431	2.30376	2.38195	2.18526	1.25214	1.1278
hsa-miR-4671-3p	5.84327	4.99128	6.09819	0.854193	0.818485	-0.227365	-0.288971
hsa-miR-942-5p	6.29913	4.94825	6.64025	0.785546	0.74519	-0.348233	-0.424319
hsa-miR-376c-3p	4.14416	4.94825	4.1558	1.19403	1.19068	0.255839	0.251791
hsa-miR-627-5p	4.1856	4.90522	2.25859	1.17193	2.17181	0.228883	1.1189
hsa-miR-628-5p	5.92615	4.77614	11.0671	0.805943	0.431562	-0.311251	-1.21236
hsa-miR-92b-5p	6.1748	4.73311	3.47823	0.76652	1.36078	-0.383604	0.444437
hsa-miR-3613-5p	4.47569	4.64705	1.08412	1.03829	4.28646	0.0542049	2.09979
hsa-miR-1276	3.4811	4.60403	7.00163	1.32258	0.657565	0.403354	-0.604794
hsa-miR-31-3p	1.74055	4.60403	3.47823	2.64516	1.32367	1.40335	0.404544
hsa-miR-412-5p	0.704508	4.561	7.31783	6.47402	0.623272	2.69466	-0.682066
hsa-miR-4768-5p	7.33517	4.43191	3.79443	0.604201	1.168	-0.7269	0.224046
hsa-miR-22-5p	3.72975	4.34586	3.02651	1.16519	1.43593	0.220563	0.521986
hsa-miR-3935	1.57478	4.34586	6.86611	2.75966	0.632943	1.46449	-0.659853
hsa-miR-659-5p	5.42885	4.30283	4.29132	0.792585	1.00268	-0.335362	0.00386393
hsa-miR-129-5p	3.72975	4.30283	5.46579	1.15365	0.78723	0.206208	-0.345144
hsa-miR-576-3p	6.38201	4.21677	4.1558	0.660728	1.01467	-0.597872	0.0210112
hsa-let-7a-2-3p	5.80183	4.17374	4.47201	0.719384	0.933304	-0.475165	-0.0995804
hsa-miR-3173-5p	2.9838	4.17374	2.75548	1.3988	1.51471	0.484193	0.599039
hsa-miR-532-3p	0.621624	4.17374	1.71653	6.71425	2.4315	2.74723	1.28185
hsa-miR-4745-5p	1.32613	4.13071	15.4939	3.11486	0.266602	1.63917	-1.90724
hsa-miR-487a-3p	1.16037	4.08769	12.2416	3.52276	0.333919	1.81671	-1.58243
hsa-miR-152-3p	2.11352	4.04466	4.29132	1.9137	0.942521	0.936368	-0.0854034
hsa-miR-4662a-5p	3.43965	3.9586	4.06546	1.15087	0.973715	0.202727	-0.0384278
hsa-miR-195-5p	2.90091	3.91557	2.0779	1.34977	1.88439	0.432716	0.914096
hsa-miR-652-3p	2.40361	3.91557	7.40817	1.62904	0.528548	0.704019	-0.919894
hsa-miR-4467	3.60542	3.87255	4.56235	1.07409	0.848805	0.103114	-0.236495
hsa-miR-452-3p	3.39821	3.87255	7.40817	1.13958	0.52274	0.188506	-0.935836
hsa-miR-1301-3p	1.36757	3.87255	6.86611	2.83169	0.564009	1.50166	-0.826211
hsa-miR-337-3p	0.911716	3.82952	1.49067	4.20034	2.56899	2.07051	1.3612
hsa-miR-382-5p	1.24325	3.78649	1.98756	3.04564	1.9051	1.60675	0.929863
hsa-miR-3173-3p	0.621624	3.74346	3.8396	6.02206	0.974961	2.59026	-0.0365841
hsa-miR-494-5p	5.42885	3.48529	5.33027	0.641994	0.653868	-0.639368	-0.61293
hsa-miR-548e-5p	2.27929	3.48529	5.23993	1.52911	0.665141	0.612695	-0.588268
hsa-miR-1303	4.6829	3.44226	6.54991	0.73507	0.525544	-0.444046	-0.928118
hsa-miR-548f-3p	3.56398	3.44226	7.363	0.965848	0.467508	-0.0501318	-1.09694
hsa-miR-2116-3p	2.36217	3.31318	3.65891	1.4026	0.905508	0.488101	-0.1432
hsa-miR-328-3p	1.53334	3.27015	3.5234	2.1327	0.928123	1.09268	-0.107611
hsa-miR-204-5p	1.53334	3.22712	3.34271	2.10464	0.96542	1.07357	-0.0507713
hsa-miR-7-1-3p	3.81263	3.18409	4.51718	0.835144	0.704885	-0.259904	-0.504539
hsa-miR-3620-5p	4.39281	3.14106	16.0812	0.715046	0.195326	-0.483891	-2.35605
hsa-miR-1268b	3.64686	3.14106	4.92372	0.861306	0.637945	-0.215402	-0.648496
hsa-miR-1268a	3.64686	3.14106	4.60752	0.861306	0.681725	-0.215402	-0.552737
hsa-miR-4326	2.85947	3.14106	7.58886	1.09848	0.413905	0.135505	-1.27263
hsa-miR-20a-3p	1.90631	3.14106	2.34893	1.64772	1.33723	0.720467	0.419248
hsa-miR-887-5p	0.828832	3.14106	4.51718	3.78975	0.69536	1.9221	-0.524168
hsa-miR-380-3p	2.65226	3.09804	8.31161	1.16807	0.372736	0.22413	-1.42377
hsa-miR-296-5p	0.580183	3.09804	1.17447	5.33976	2.63782	2.41677	1.39935
hsa-let-7b-3p	4.89011	3.05501	2.93617	0.624732	1.04048	-0.678691	0.0572427
hsa-miR-149-3p	3.43965	3.05501	6.45956	0.888173	0.472943	-0.171087	-1.08026
hsa-miR-3681-5p	6.13336	3.01198	1.80687	0.491082	1.66696	-1.02597	0.737218
hsa-let-7f-2-3p	2.44506	3.01198	2.21342	1.23187	1.36078	0.300845	0.444437
hsa-miR-146b-3p	2.03064	3.01198	2.0779	1.48327	1.44953	0.568778	0.535584
hsa-miR-1185-2-3p	1.9892	3.01198	5.51096	1.51417	0.546544	0.598525	-0.871591
hsa-miR-6840-5p	1.4919	3.01198	4.9689	2.01889	0.606167	1.01356	-0.722213
hsa-miR-668-3p	0.165766	2.92592	5.19475	17.6509	0.563246	4.14167	-0.828164
hsa-miR-497-5p	1.4919	2.83987	4.33649	1.90353	0.654877	0.928674	-0.610705
hsa-miR-4796-5p	1.24325	2.79684	0.271031	2.24962	10.3193	1.16968	3.36727
hsa-miR-93-3p	2.61082	2.75381	3.2072	1.05477	0.858635	0.0769249	-0.219884
hsa-miR-3130-3p	5.13876	2.71078	3.5234	0.527517	0.769366	-0.922712	-0.378259
hsa-miR-378a-5p	4.10272	2.71078	0.813092	0.660728	3.33392	-0.597872	1.73722
hsa-miR-4788	1.82343	2.71078	4.33649	1.48664	0.625109	0.572053	-0.677819
hsa-miR-5000-3p	1.24325	2.66775	1.58101	2.14579	1.68737	1.10151	0.754777
hsa-miR-1243	2.69371	2.62473	1.94239	0.974392	1.35129	-0.0374256	0.434336
hsa-miR-1278	1.20181	2.62473	2.34893	2.18398	1.11741	1.12696	0.160161
hsa-miR-33a-5p	0.290091	2.62473	6.41439	9.04793	0.409193	3.17759	-1.28915
hsa-miR-141-3p	3.27389	2.5817	2.98134	0.788572	0.865953	-0.342685	-0.20764
hsa-miR-33b-5p	2.40361	2.5817	10.8412	1.07409	0.238137	0.103114	-2.07014
hsa-miR-3661	0.331533	2.5817	2.03273	7.78715	1.27006	2.9611	0.344901
hsa-miR-181b-3p	2.32073	2.53867	1.4455	1.09391	1.75626	0.129493	0.812506
hsa-miR-3200-3p	0.621624	2.53867	4.87855	4.08393	0.520373	2.02996	-0.942381
hsa-miR-4661-3p	2.81803	2.49564	2.30376	0.885597	1.08329	-0.175277	0.115419
hsa-miR-671-5p	1.16037	2.49564	2.12307	2.15074	1.17548	1.10483	0.233255
hsa-miR-550a-3p	2.32073	2.45261	2.71031	1.05683	0.90492	0.0797399	-0.144137
hsa-miR-3127-5p	0.994599	2.45261	2.89099	2.46593	0.848363	1.30213	-0.237247
hsa-miR-1286	0.911716	2.40958	5.69164	2.64291	0.423355	1.40213	-1.24006
hsa-miR-505-5p	0.663066	2.40958	1.94239	3.634	1.24053	1.86156	0.310954
hsa-miR-616-3p	2.85947	2.36656	3.07168	0.82762	0.770443	-0.27296	-0.37624
hsa-miR-330-3p	0	2.36656	3.2072	#DIV/0!	0.737889	#DIV/0!	-0.438524
hsa-miR-505-3p	3.52254	2.32353	4.42683	0.659617	0.524873	-0.600299	-0.929959
hsa-miR-7976	0.911716	2.32353	1.62618	2.54852	1.42882	1.34966	0.514826
hsa-miR-744-3p	0.331533	2.32353	1.08412	7.00844	2.14323	2.80909	1.09979
hsa-miR-331-3p	5.38741	2.2805	6.27888	0.423301	0.363202	-1.24024	-1.46116
hsa-miR-19a-5p	3.77119	2.2805	2.03273	0.604716	1.12189	-0.725669	0.165931
hsa-miR-199a-3p	2.81803	2.2805	2.3941	0.809253	0.952548	-0.305338	-0.0701367
hsa-miR-199b-3p	2.81803	2.2805	2.3941	0.809253	0.952548	-0.305338	-0.0701367
hsa-miR-101-5p	1.90631	2.2805	2.43928	1.19629	0.934908	0.258563	-0.0971037
hsa-miR-301a-5p	0.870274	2.2805	3.8396	2.62044	0.593942	1.38981	-0.751607
hsa-miR-1293	0.745949	2.2805	1.67136	3.05718	1.36446	1.6122	0.44833
hsa-miR-6894-5p	2.07208	2.23747	3.2072	1.07982	0.697641	0.110788	-0.519444
hsa-miR-1266-5p	2.03064	2.23747	6.59508	1.10186	0.339264	0.139935	-1.55952
hsa-miR-185-3p	1.74055	2.23747	2.71031	1.2855	0.825541	0.362327	-0.276588
hsa-miR-2110	2.27929	2.19444	0.903436	0.962775	2.429	-0.0547295	1.28036
hsa-miR-188-5p	0.538741	2.19444	2.12307	4.07328	1.03362	2.02619	0.0476998
hsa-miR-3664-3p	2.23785	2.15141	4.06546	0.961377	0.529193	-0.0568265	-0.918134
hsa-miR-653-5p	1.53334	2.15141	0.722749	1.40309	2.97671	0.488608	1.57372
hsa-miR-769-3p	1.20181	2.15141	7.09197	1.79015	0.303359	0.84008	-1.7209
hsa-miR-3684	0.787391	2.15141	0.677577	2.73233	3.17516	1.45013	1.66683
hsa-let-7e-3p	0.372975	2.15141	2.0779	5.76826	1.03538	2.52814	0.0501576
hsa-miR-10a-3p	3.60542	2.10839	1.58101	0.584782	1.33357	-0.774029	0.41529
hsa-miR-485-3p	2.11352	2.10839	2.52962	0.99757	0.833479	-0.00351064	-0.262782
hsa-miR-154-5p	0.414416	2.10839	1.62618	5.0876	1.29652	2.34699	0.374648
hsa-miR-3934-5p	0.290091	2.10839	3.74926	7.26801	0.562347	2.86156	-0.830466
hsa-miR-4421	0	2.10839	2.75548	#DIV/0!	0.765161	#DIV/0!	-0.386164
hsa-miR-548s	0.953157	2.06536	1.08412	2.16686	1.9051	1.11561	0.929863
hsa-miR-541-3p	0.207208	2.06536	15.4036	9.96755	0.134083	3.31724	-2.8988
hsa-miR-3912-3p	2.36217	2.02233	2.34893	0.856131	0.860957	-0.224096	-0.215988
hsa-miR-137	1.24325	2.02233	1.35515	1.62665	1.49232	0.701903	0.577562
hsa-miR-3929	0.538741	2.02233	7.0468	3.75381	0.286986	1.90835	-1.80095
hsa-miR-203a-3p	0.911716	1.9793	1.85204	2.17096	1.06871	1.11834	0.0958733
hsa-miR-7705	0.870274	1.9793	1.35515	2.27434	1.46057	1.18545	0.546535
hsa-miR-212-5p	0.331533	1.9793	3.16202	5.97015	0.62596	2.57777	-0.675858
hsa-miR-4517	2.23785	1.93627	0.813092	0.865239	2.38137	-0.20883	1.25179
hsa-miR-32-3p	1.40902	1.93627	0.451718	1.3742	4.28646	0.458595	2.09979
hsa-miR-6797-5p	0.455858	1.93627	2.48445	4.24754	0.779357	2.08663	-0.359643
hsa-let-7i-3p	3.35677	1.89324	4.11063	0.564008	0.460573	-0.826214	-1.1185
hsa-miR-873-5p	1.40902	1.89324	1.08412	1.34367	1.74634	0.426174	0.804332
hsa-miR-4424	2.9838	1.85022	3.38788	0.620088	0.546127	-0.689455	-0.872691
hsa-miR-4511	1.03604	1.85022	2.30376	1.78585	0.803129	0.836613	-0.316297
hsa-miR-1304-5p	0.870274	1.85022	0.722749	2.12602	2.55997	1.08815	1.35613
hsa-miR-1294	0.580183	1.85022	0.406546	3.18902	4.55106	1.67311	2.1862
hsa-miR-940	0.414416	1.85022	1.62618	4.46463	1.13777	2.15854	0.186203
hsa-miR-32-5p	0	1.85022	1.40033	#DIV/0!	1.32128	#DIV/0!	0.401932
hsa-miR-580-3p	1.32613	1.80719	1.12929	1.36275	1.60028	0.446522	0.678325
hsa-miR-331-5p	1.28469	1.80719	3.02651	1.40671	0.597119	0.492326	-0.743908
hsa-miR-579-5p	0.745949	1.80719	1.58101	2.42267	1.14306	1.2766	0.192898
hsa-miR-376a-3p	0.663066	1.80719	1.85204	2.7255	0.975781	1.44652	-0.0353712
hsa-miR-651-5p	0.538741	1.80719	1.62618	3.35446	1.11131	1.74608	0.152256
hsa-miR-585-5p	2.73515	1.76416	2.66514	0.644996	0.66194	-0.632637	-0.595228
hsa-miR-3155a	2.56938	1.72113	0.632405	0.669862	2.72157	-0.578063	1.44444
hsa-miR-548ab	1.36757	1.72113	1.53584	1.25853	1.12064	0.331739	0.164329
hsa-miR-3177-3p	0	1.6781	7.54369	#DIV/0!	0.222451	#DIV/0!	-2.16844
hsa-miR-6847-5p	1.32613	1.63507	2.71031	1.23297	0.60328	0.302132	-0.7291
hsa-miR-26a-2-3p	0.538741	1.63507	0	3.03499	#DIV/0!	1.60169	#DIV/0!
hsa-miR-627-3p	0.24865	1.63507	1.30998	6.57582	1.24817	2.71717	0.31981
hsa-miR-2277-5p	3.23245	1.59205	2.52962	0.492521	0.629362	-1.02174	-0.668038
hsa-miR-142-5p	2.4865	1.59205	1.17447	0.640277	1.35555	-0.643232	0.438877
hsa-miR-4664-3p	2.07208	1.59205	3.2072	0.768332	0.496398	-0.380198	-1.01043
hsa-miR-585-3p	1.57478	1.59205	0.722749	1.01096	2.20277	0.0157307	1.13932
hsa-miR-376b-3p	1.40902	1.59205	1.58101	1.1299	1.00698	0.176195	0.0100337
hsa-miR-182-3p	1.16037	1.54902	1.35515	1.33494	1.14306	0.416775	0.192898
hsa-miR-3167	0.621624	1.54902	0.858264	2.49189	1.80483	1.31724	0.851861
hsa-miR-433-5p	0.538741	1.54902	2.52962	2.87526	0.612352	1.52369	-0.707567
hsa-miR-410-5p	0.414416	1.50599	1.30998	3.634	1.14963	1.86156	0.201165
hsa-miR-6514-5p	0.207208	1.50599	0.948607	7.26801	1.58758	2.86156	0.666829
hsa-miR-183-3p	2.32073	1.46296	7.49852	0.630388	0.1951	-0.665687	-2.35771
hsa-miR-5009-5p	1.69911	1.46296	0.632405	0.861018	2.31333	-0.215884	1.20997
hsa-miR-548p	1.32613	1.46296	0.813092	1.10318	1.79926	0.141668	0.847401
hsa-miR-34c-3p	0.580183	1.46296	1.49067	2.52155	0.981413	1.33431	-0.0270679
hsa-miR-3940-3p	0.207208	1.46296	0.948607	7.06035	1.54222	2.81974	0.625009
hsa-miR-548am-5p	0	1.46296	1.12929	#DIV/0!	1.29546	#DIV/0!	0.37347
hsa-miR-548c-5p	0	1.46296	1.12929	#DIV/0!	1.29546	#DIV/0!	0.37347
hsa-miR-548o-5p	0	1.46296	1.12929	#DIV/0!	1.29546	#DIV/0!	0.37347
hsa-miR-132-5p	2.15496	1.41993	1.71653	0.658913	0.827213	-0.601841	-0.27367
hsa-miR-1287-5p	1.78199	1.41993	1.58101	0.796825	0.898116	-0.327666	-0.155026
hsa-miR-548au-5p	0	1.41993	1.12929	#DIV/0!	1.25736	#DIV/0!	0.330401
hsa-miR-6087	1.4919	1.33388	2.0779	0.89408	0.641934	-0.161524	-0.639502
hsa-miR-5001-5p	1.11892	1.33388	2.21342	1.19211	0.602632	0.253514	-0.73065
hsa-miR-1193	0.787391	1.33388	1.30998	1.69405	1.01824	0.760474	0.0260787
hsa-miR-3944-3p	0.124325	1.33388	0.813092	10.729	1.6405	3.42344	0.714135
hsa-miR-3121-3p	3.02524	1.29085	2.12307	0.426693	0.608009	-1.22873	-0.717835
hsa-miR-29c-5p	2.9838	1.29085	1.7617	0.432619	0.732729	-1.20883	-0.448648
hsa-miR-758-5p	0.870274	1.29085	0.903436	1.48327	1.42882	0.568778	0.514826
hsa-miR-4436b-3p	0.24865	1.29085	0.135515	5.19143	9.52548	2.37613	3.25179
hsa-miR-329-3p	0.24865	1.29085	0.632405	5.19143	2.04117	2.37613	1.0294
hsa-miR-1185-5p	0.828832	1.24782	0.858264	1.50552	1.45389	0.590258	0.539917
hsa-miR-34b-3p	0.331533	1.24782	0.632405	3.76379	1.97313	1.91219	0.980489
hsa-miR-449c-5p	1.57478	1.20479	1.85204	0.765053	0.65052	-0.386368	-0.620334
hsa-miR-3150b-3p	0	1.20479	0.361374	#DIV/0!	3.33392	#DIV/0!	1.73722
hsa-miR-6511a-3p	0	1.20479	1.62618	#DIV/0!	0.74087	#DIV/0!	-0.432707
hsa-miR-6811-5p	1.53334	1.16176	3.70409	0.757669	0.313644	-0.400361	-1.6728
hsa-miR-548d-5p	1.4919	1.16176	1.80687	0.778715	0.64297	-0.360833	-0.637177
hsa-miR-433-3p	1.11892	1.16176	2.16825	1.03829	0.535808	0.0542049	-0.900212
hsa-miR-3133	1.03604	1.16176	0.316202	1.12135	3.67411	0.165236	1.8774
hsa-miR-6858-5p	0.455858	1.16176	5.01407	2.54852	0.231701	1.34966	-2.10967
hsa-miR-548ah-3p	0.207208	1.16176	0.813092	5.60675	1.42882	2.48716	0.514826
hsa-miR-4645-3p	0.414416	1.11874	0.49689	2.69955	2.25148	1.43272	1.17087
hsa-miR-24-1-5p	0.331533	1.11874	3.11685	3.37443	0.358931	1.75464	-1.47822
hsa-miR-6738-5p	0.290091	1.11874	0.948607	3.85649	1.17934	1.94729	0.237986
hsa-miR-3136-5p	0.207208	1.11874	1.7617	5.39909	0.635032	2.43272	-0.655099
hsa-miR-378d	3.14956	1.07571	6.54991	0.341542	0.164232	-1.54987	-2.60619
hsa-miR-3911	2.85947	1.07571	1.49067	0.376191	0.721627	-1.41046	-0.470675
hsa-miR-200b-3p	2.77659	1.07571	2.25859	0.38742	0.476274	-1.36803	-1.07014
hsa-miR-99a-5p	2.65226	1.07571	2.84582	0.405581	0.377995	-1.30194	-1.40356
hsa-miR-4798-5p	1.16037	1.07571	2.21342	0.927042	0.485994	-0.109294	-1.04099
hsa-miR-548b-5p	0.24865	1.07571	1.89721	4.32619	0.566993	2.1131	-0.818598
hsa-miR-6866-5p	1.36757	1.03268	3.25237	0.755118	0.317516	-0.405227	-1.6551
hsa-miR-3187-3p	0.414416	1.03268	1.85204	2.49189	0.557589	1.31724	-0.842726
hsa-miR-6837-3p	0.372975	1.03268	1.98756	2.76876	0.519572	1.46924	-0.944606
hsa-miR-503-3p	0.331533	1.03268	0.76792	3.11486	1.34477	1.63917	0.427363
hsa-miR-1285-5p	0.331533	1.03268	1.7617	3.11486	0.586183	1.63917	-0.770576
hsa-miR-548ae-5p	1.65766	0.98965	0.993779	0.597015	0.995845	-0.744161	-0.00600632
hsa-miR-548ay-5p	1.4919	0.98965	1.21964	0.66335	0.81143	-0.592158	-0.301462
hsa-miR-6852-5p	0.911716	0.98965	0.948607	1.08548	1.04327	0.118335	0.0611079
hsa-miR-134-3p	0.663066	0.98965	0	1.49254	#DIV/0!	0.577767	#DIV/0!
hsa-miR-3202	0.497299	0.98965	0.180687	1.99005	5.47715	0.992804	2.45343
hsa-miR-629-3p	0.414416	0.98965	0	2.38806	#DIV/0!	1.25584	#DIV/0!
hsa-miR-3126-5p	0	0.98965	3.29754	#DIV/0!	0.300118	#DIV/0!	-1.7364
hsa-miR-1254	1.20181	0.946622	1.85204	0.787666	0.511123	-0.344345	-0.968257
hsa-miR-3918	1.20181	0.946622	0.225859	0.787666	4.19121	-0.344345	2.06737
hsa-miR-5699-5p	0.787391	0.946622	0.813092	1.20223	1.16423	0.265709	0.21937
hsa-miR-5699-3p	0.704508	0.946622	1.12929	1.34367	0.838242	0.426174	-0.254561
hsa-miR-380-5p	0	0.946622	0.271031	#DIV/0!	3.49268	#DIV/0!	1.80433
hsa-miR-1180-5p	1.16037	0.903594	0.76792	0.778715	1.17668	-0.360833	0.234718
hsa-miR-1299	1.07748	0.903594	2.89099	0.838616	0.312555	-0.253917	-1.67782
hsa-miR-4766-3p	0.953157	0.903594	0.677577	0.948001	1.33357	-0.0770397	0.41529
hsa-miR-2355-3p	0.870274	0.903594	1.85204	1.03829	0.48789	0.0542049	-1.03537
hsa-miR-2277-3p	0.124325	0.903594	0	7.26801	#DIV/0!	2.86156	#DIV/0!
hsa-miR-6834-5p	0	0.903594	0	#DIV/0!	#DIV/0!	#DIV/0!	#DIV/0!
hsa-miR-892a	0	0.903594	0	#DIV/0!	#DIV/0!	#DIV/0!	#DIV/0!
hsa-miR-6832-5p	0	0.903594	1.12929	#DIV/0!	0.80014	#DIV/0!	-0.321675
hsa-miR-541-5p	0	0.903594	7.6792	#DIV/0!	0.117668	#DIV/0!	-3.08721
hsa-miR-548ad-5p	1.4919	0.860566	0.993779	0.576826	0.865953	-0.793792	-0.20764
hsa-miR-542-5p	1.45046	0.860566	0.677577	0.593307	1.27006	-0.75315	0.344901
hsa-miR-3159	0.828832	0.860566	1.40033	1.03829	0.614547	0.0542049	-0.702405
hsa-miR-150-5p	0.414416	0.860566	0.361374	2.07657	2.38137	1.0542	1.25179
hsa-miR-570-3p	0.124325	0.860566	0.316202	6.92191	2.72157	2.79117	1.44444
hsa-miR-942-3p	0	0.860566	0.271031	#DIV/0!	3.17516	#DIV/0!	1.66683
hsa-miR-6511b-3p	0	0.860566	0.76792	#DIV/0!	1.12064	#DIV/0!	0.164329
hsa-miR-489-3p	0	0.860566	0	#DIV/0!	#DIV/0!	#DIV/0!	#DIV/0!
hsa-miR-500b-3p	0.663066	0.817537	2.21342	1.23297	0.369355	0.302132	-1.43692
hsa-miR-708-3p	0.455858	0.817537	1.35515	1.7934	0.60328	0.842701	-0.7291
hsa-miR-545-5p	0.331533	0.817537	0.948607	2.46593	0.861829	1.30213	-0.214527
hsa-miR-324-5p	0.207208	0.817537	2.16825	3.94549	0.37705	1.9802	-1.40717
hsa-miR-3074-5p	0	0.817537	1.03895	#DIV/0!	0.786887	#DIV/0!	-0.345771
hsa-miR-6500-3p	0	0.817537	2.21342	#DIV/0!	0.369355	#DIV/0!	-1.43692
hsa-miR-1908-3p	2.56938	0.774509	7.45334	0.301438	0.103914	-1.73007	-3.26653
hsa-miR-4753-5p	1.36757	0.774509	0.316202	0.566338	2.44941	-0.820264	1.29243
hsa-miR-3116	1.16037	0.774509	0.813092	0.66747	0.952548	-0.583225	-0.0701367
hsa-miR-548u	0.870274	0.774509	0.542061	0.88996	1.42882	-0.168188	0.514826
hsa-miR-624-5p	0.580183	0.774509	0.993779	1.33494	0.779357	0.416775	-0.359643
hsa-miR-376a-2-5p	0.455858	0.774509	0.0903436	1.69901	8.57293	0.764698	3.09979
hsa-miR-3648	0.372975	0.774509	0.316202	2.07657	2.44941	1.0542	1.29243
hsa-miR-324-3p	0.372975	0.774509	5.64647	2.07657	0.137167	1.0542	-2.866
hsa-miR-6755-5p	0	0.774509	0	#DIV/0!	#DIV/0!	#DIV/0!	#DIV/0!
hsa-miR-3913-5p	2.23785	0.731481	0	0.326868	#DIV/0!	-1.61322	#DIV/0!
hsa-miR-1343-3p	1.57478	0.731481	2.16825	0.464497	0.337361	-1.10626	-1.56764
hsa-miR-4449	1.32613	0.731481	1.71653	0.55159	0.42614	-0.858332	-1.2306
hsa-miR-4717-3p	0.745949	0.731481	0.903436	0.980604	0.809666	-0.0282573	-0.304602
hsa-miR-3129-5p	0.538741	0.731481	0.406546	1.35776	1.79926	0.441228	0.847401
hsa-miR-885-5p	0.497299	0.731481	0.587233	1.47091	1.24564	0.556705	0.316886
hsa-miR-3942-5p	0.497299	0.731481	0	1.47091	#DIV/0!	0.556705	#DIV/0!
hsa-miR-550a-3-5p	0.414416	0.731481	2.3941	1.76509	0.305534	0.81974	-1.71059
hsa-miR-3613-3p	0.331533	0.731481	0.0903436	2.20636	8.09666	1.14167	3.01733
hsa-miR-4522	0	0.731481	0.271031	#DIV/0!	2.69889	#DIV/0!	1.43236
hsa-miR-5191	0	0.731481	0.632405	#DIV/0!	1.15667	#DIV/0!	0.209971
hsa-miR-4638-3p	0	0.731481	0.722749	#DIV/0!	1.01208	#DIV/0!	0.0173262
hsa-miR-1229-3p	0	0.731481	0.632405	#DIV/0!	1.15667	#DIV/0!	0.209971
hsa-miR-3150a-5p	1.24325	0.688452	0.813092	0.553753	0.846709	-0.852686	-0.240062
hsa-miR-1908-5p	0.911716	0.688452	1.94239	0.755118	0.354436	-0.405227	-1.4964
hsa-miR-889-5p	0.414416	0.688452	2.16825	1.66126	0.317516	0.732277	-1.6551
hsa-miR-588	0.290091	0.688452	0.316202	2.37323	2.17725	1.24685	1.12251
hsa-miR-6780a-5p	0.0414416	0.688452	0.271031	16.6126	2.54013	4.0542	1.3449
hsa-miR-548l	0	0.688452	0.225859	#DIV/0!	3.04815	#DIV/0!	1.60794
hsa-miR-6779-5p	0	0.688452	0	#DIV/0!	#DIV/0!	#DIV/0!	#DIV/0!
hsa-miR-4741	0	0.688452	1.58101	#DIV/0!	0.43545	#DIV/0!	-1.19942
hsa-miR-1273d	0.994599	0.645424	1.26481	0.648929	0.510293	-0.623867	-0.970601
hsa-miR-190b	0.663066	0.645424	0.225859	0.973394	2.85764	-0.0389045	1.51483
hsa-miR-4748	0.331533	0.645424	0.135515	1.94679	4.76274	0.961095	2.25179
hsa-miR-6505-5p	0	0.645424	0	#DIV/0!	#DIV/0!	#DIV/0!	#DIV/0!
hsa-miR-6515-5p	0	0.645424	0	#DIV/0!	#DIV/0!	#DIV/0!	#DIV/0!
hsa-miR-3157-5p	0	0.645424	0.813092	#DIV/0!	0.79379	#DIV/0!	-0.333171
hsa-miR-1306-3p	0	0.645424	0.135515	#DIV/0!	4.76274	#DIV/0!	2.25179
hsa-miR-5706	2.52794	0.602396	2.21342	0.238295	0.272157	-2.06918	-1.87749
hsa-miR-3128	1.24325	0.602396	1.30998	0.484534	0.459851	-1.04533	-1.12076
hsa-miR-6724-5p	0.870274	0.602396	0.813092	0.692191	0.74087	-0.530758	-0.432707
hsa-miR-194-3p	0.787391	0.602396	0.858264	0.765053	0.701877	-0.386368	-0.510709
hsa-miR-16-1-3p	0.745949	0.602396	0.451718	0.807556	1.33357	-0.308365	0.41529
hsa-miR-503-5p	0.455858	0.602396	1.7617	1.32146	0.34194	0.402128	-1.54818
hsa-miR-337-5p	0.414416	0.602396	0.542061	1.4536	1.11131	0.539632	0.152256
hsa-miR-106a-5p	0.124325	0.602396	0.858264	4.84534	0.701877	2.2766	-0.510709
hsa-miR-663a	0.124325	0.602396	0	4.84534	#DIV/0!	2.2766	#DIV/0!
hsa-miR-6890-5p	0	0.602396	0.722749	#DIV/0!	0.833479	#DIV/0!	-0.262782
hsa-miR-6862-5p	0	0.602396	2.25859	#DIV/0!	0.266713	#DIV/0!	-1.90664
hsa-miR-6851-5p	0	0.602396	0	#DIV/0!	#DIV/0!	#DIV/0!	#DIV/0!
hsa-miR-224-3p	2.36217	0.559368	1.62618	0.236802	0.343976	-2.07825	-1.53962
hsa-miR-4690-5p	1.40902	0.559368	1.58101	0.396992	0.353803	-1.33282	-1.49898
hsa-miR-4431	0.414416	0.559368	0	1.34977	#DIV/0!	0.432716	#DIV/0!
hsa-miR-655-3p	0.331533	0.559368	0.406546	1.68722	1.3759	0.754645	0.460378
hsa-miR-323a-5p	0.0828832	0.559368	1.62618	6.74886	0.343976	2.75464	-1.53962
hsa-miR-6884-5p	0	0.559368	0.632405	#DIV/0!	0.884509	#DIV/0!	-0.177052
hsa-miR-1249-3p	0	0.559368	0.948607	#DIV/0!	0.589672	#DIV/0!	-0.762014
hsa-miR-6511a-5p	0	0.559368	0.406546	#DIV/0!	1.3759	#DIV/0!	0.460378
hsa-miR-6511b-5p	0	0.559368	0.406546	#DIV/0!	1.3759	#DIV/0!	0.460378
hsa-miR-3651	1.57478	0.516339	0.858264	0.32788	0.601609	-1.60876	-0.733102
hsa-miR-642a-5p	0.994599	0.516339	0.271031	0.519143	1.9051	-0.945795	0.929863
hsa-miR-4787-3p	0.870274	0.516339	1.03895	0.593307	0.496981	-0.75315	-1.00874
hsa-miR-4791	0.828832	0.516339	0.542061	0.622972	0.952548	-0.682761	-0.0701367
hsa-miR-144-5p	0.538741	0.516339	0	0.958418	#DIV/0!	-0.0612724	#DIV/0!
hsa-miR-219b-3p	0.414416	0.516339	1.35515	1.24594	0.381019	0.317239	-1.39206
hsa-miR-4763-3p	0.331533	0.516339	0	1.55743	#DIV/0!	0.639167	#DIV/0!
hsa-miR-548ay-3p	0.24865	0.516339	0.180687	2.07657	2.85764	1.0542	1.51483
hsa-miR-3677-3p	0.207208	0.516339	5.6013	2.49189	0.092182	1.31724	-3.43937
hsa-miR-6740-5p	0	0.516339	0.225859	#DIV/0!	2.28611	#DIV/0!	1.1929
hsa-miR-98-3p	0	0.516339	0	#DIV/0!	#DIV/0!	#DIV/0!	#DIV/0!
hsa-miR-1277-3p	0	0.516339	0	#DIV/0!	#DIV/0!	#DIV/0!	#DIV/0!
hsa-miR-4782-3p	0	0.516339	0	#DIV/0!	#DIV/0!	#DIV/0!	#DIV/0!
hsa-miR-6783-3p	0	0.516339	0.451718	#DIV/0!	1.14306	#DIV/0!	0.192898
hsa-miR-3144-5p	0	0.516339	0.632405	#DIV/0!	0.81647	#DIV/0!	-0.292529
hsa-miR-3129-3p	0	0.516339	0.180687	#DIV/0!	2.85764	#DIV/0!	1.51483
hsa-miR-185-5p	0	0.516339	0	#DIV/0!	#DIV/0!	#DIV/0!	#DIV/0!
hsa-miR-3691-3p	0	0.516339	0.677577	#DIV/0!	0.762038	#DIV/0!	-0.392065
hsa-miR-6840-3p	0	0.516339	2.89099	#DIV/0!	0.178603	#DIV/0!	-2.48517
hsa-miR-1260b	4.84867	0.473311	11.0219	0.0976167	0.0429427	-3.35673	-4.54144
hsa-miR-212-3p	1.74055	0.473311	2.52962	0.271932	0.187108	-1.87868	-2.41806
hsa-miR-766-3p	1.45046	0.473311	1.89721	0.326319	0.249477	-1.61565	-2.00302
hsa-miR-4485-3p	1.24325	0.473311	0.180687	0.380705	2.61951	-1.39325	1.38929
hsa-miR-299-5p	0.663066	0.473311	0	0.713822	#DIV/0!	-0.486364	#DIV/0!
hsa-miR-1255a	0.538741	0.473311	0.225859	0.87855	2.09561	-0.186803	1.06737
hsa-miR-1257	0.455858	0.473311	0	1.03829	#DIV/0!	0.0542049	#DIV/0!
hsa-miR-500a-5p	0.414416	0.473311	0.406546	1.14212	1.16423	0.191708	0.21937
hsa-miR-500b-5p	0.414416	0.473311	0.406546	1.14212	1.16423	0.191708	0.21937
hsa-miR-6730-5p	0.414416	0.473311	0.361374	1.14212	1.30975	0.191708	0.389295
hsa-miR-7703	0.372975	0.473311	0.361374	1.26902	1.30975	0.343711	0.389295
hsa-miR-636	0.331533	0.473311	1.89721	1.42764	0.249477	0.513636	-2.00302
hsa-miR-3687	0.331533	0.473311	0.316202	1.42764	1.49686	0.513636	0.58194
hsa-miR-2116-5p	0.290091	0.473311	0.587233	1.63159	0.806002	0.706282	-0.311145
hsa-miR-3928-3p	0.207208	0.473311	0.406546	2.28423	1.16423	1.19171	0.21937
hsa-miR-6786-3p	0.207208	0.473311	0.813092	2.28423	0.582113	1.19171	-0.78063
hsa-miR-3190-3p	0	0.473311	0.225859	#DIV/0!	2.09561	#DIV/0!	1.06737
hsa-miR-141-5p	0	0.473311	0.406546	#DIV/0!	1.16423	#DIV/0!	0.21937
hsa-miR-3620-3p	0	0.473311	1.26481	#DIV/0!	0.374215	#DIV/0!	-1.41806
hsa-miR-130a-5p	0	0.473311	1.03895	#DIV/0!	0.455566	#DIV/0!	-1.13427
hsa-miR-320c	1.53334	0.430283	1.71653	0.280618	0.25067	-1.83332	-1.99614
hsa-miR-5189-5p	1.32613	0.430283	1.03895	0.324465	0.414151	-1.62387	-1.27177
hsa-miR-3678-5p	0.704508	0.430283	1.30998	0.610757	0.328465	-0.71133	-1.60619
hsa-miR-1291	0.704508	0.430283	0	0.610757	#DIV/0!	-0.71133	#DIV/0!
hsa-miR-3160-3p	0.455858	0.430283	0.632405	0.943897	0.680391	-0.0832987	-0.555563
hsa-miR-26a-1-3p	0.331533	0.430283	1.21964	1.29786	0.352795	0.376133	-1.5031
hsa-miR-491-5p	0.331533	0.430283	0.451718	1.29786	0.952548	0.376133	-0.0701367
hsa-miR-3607-3p	0	0.430283	0	#DIV/0!	#DIV/0!	#DIV/0!	#DIV/0!
hsa-miR-3607-5p	0	0.430283	0	#DIV/0!	#DIV/0!	#DIV/0!	#DIV/0!
hsa-miR-612	0	0.430283	0	#DIV/0!	#DIV/0!	#DIV/0!	#DIV/0!
hsa-miR-6818-5p	0	0.430283	0	#DIV/0!	#DIV/0!	#DIV/0!	#DIV/0!
hsa-miR-548am-3p	0	0.430283	0.316202	#DIV/0!	1.36078	#DIV/0!	0.444437
hsa-miR-652-5p	0	0.430283	0.361374	#DIV/0!	1.19068	#DIV/0!	0.251791
hsa-miR-7111-3p	0	0.430283	0.451718	#DIV/0!	0.952548	#DIV/0!	-0.0701367
hsa-miR-5584-5p	0	0.430283	0.451718	#DIV/0!	0.952548	#DIV/0!	-0.0701367
hsa-miR-6842-3p	0	0.430283	0.49689	#DIV/0!	0.865953	#DIV/0!	-0.20764
hsa-miR-545-3p	0	0.430283	0.542061	#DIV/0!	0.79379	#DIV/0!	-0.333171
hsa-miR-548aa	0	0.430283	0.632405	#DIV/0!	0.680391	#DIV/0!	-0.555563
hsa-miR-548t-3p	0	0.430283	0.632405	#DIV/0!	0.680391	#DIV/0!	-0.555563
hsa-miR-3130-5p	0	0.430283	0.813092	#DIV/0!	0.529193	#DIV/0!	-0.918134
hsa-miR-6850-5p	0	0.430283	0	#DIV/0!	#DIV/0!	#DIV/0!	#DIV/0!
hsa-miR-1305	1.90631	0.387255	0.542061	0.203143	0.714411	-2.29943	-0.485174
hsa-miR-4781-3p	0.745949	0.387255	0.406546	0.519143	0.952548	-0.945795	-0.0701367
hsa-miR-3177-5p	0.745949	0.387255	0	0.519143	#DIV/0!	-0.945795	#DIV/0!
hsa-miR-103a-2-5p	0.580183	0.387255	0.587233	0.66747	0.659456	-0.583225	-0.600651
hsa-miR-5094	0.497299	0.387255	0.135515	0.778715	2.85764	-0.360833	1.51483
hsa-miR-5188	0.290091	0.387255	0	1.33494	#DIV/0!	0.416775	#DIV/0!
hsa-miR-181b-2-3p	0	0.387255	0.180687	#DIV/0!	2.14323	#DIV/0!	1.09979
hsa-miR-1537-5p	0	0.387255	0	#DIV/0!	#DIV/0!	#DIV/0!	#DIV/0!
hsa-miR-1914-3p	0	0.387255	0	#DIV/0!	#DIV/0!	#DIV/0!	#DIV/0!
hsa-miR-4739	0	0.387255	0	#DIV/0!	#DIV/0!	#DIV/0!	#DIV/0!
hsa-miR-4659a-3p	0	0.387255	0.361374	#DIV/0!	1.07162	#DIV/0!	0.0997883
hsa-miR-1272	0	0.387255	0.406546	#DIV/0!	0.952548	#DIV/0!	-0.0701367
hsa-miR-146a-3p	0	0.387255	0.225859	#DIV/0!	1.71459	#DIV/0!	0.77786
hsa-miR-30b-3p	3.14956	0.344226	3.25237	0.109293	0.105839	-3.19372	-3.24006
hsa-miR-3134	0.953157	0.344226	0.76792	0.361143	0.448258	-1.46936	-1.1576
hsa-miR-6735-5p	0.745949	0.344226	3.61374	0.461461	0.0952548	-1.11572	-3.39206
hsa-miR-760	0.497299	0.344226	2.3941	0.692191	0.143781	-0.530758	-2.79806
hsa-miR-6775-3p	0.455858	0.344226	0.271031	0.755118	1.27006	-0.405227	0.344901
hsa-miR-1273f	0.372975	0.344226	0	0.922922	#DIV/0!	-0.11572	#DIV/0!
hsa-miR-4769-5p	0.331533	0.344226	1.80687	1.03829	0.19051	0.0542049	-2.39206
hsa-miR-4512	0.290091	0.344226	1.26481	1.18661	0.272157	0.24685	-1.87749
hsa-miR-664b-5p	0	0.344226	0.180687	#DIV/0!	1.9051	#DIV/0!	0.929863
hsa-miR-4691-3p	0	0.344226	0.225859	#DIV/0!	1.52408	#DIV/0!	0.607935
hsa-miR-6721-5p	0	0.344226	0.225859	#DIV/0!	1.52408	#DIV/0!	0.607935
hsa-miR-1244	0	0.344226	0	#DIV/0!	#DIV/0!	#DIV/0!	#DIV/0!
hsa-miR-4749-5p	0	0.344226	0	#DIV/0!	#DIV/0!	#DIV/0!	#DIV/0!
hsa-miR-4999-5p	0	0.344226	0	#DIV/0!	#DIV/0!	#DIV/0!	#DIV/0!
hsa-miR-5095	0	0.344226	0	#DIV/0!	#DIV/0!	#DIV/0!	#DIV/0!
hsa-miR-3179	0	0.344226	0.271031	#DIV/0!	1.27006	#DIV/0!	0.344901
hsa-miR-885-3p	0	0.344226	0.271031	#DIV/0!	1.27006	#DIV/0!	0.344901
hsa-miR-3143	0	0.344226	0.316202	#DIV/0!	1.08863	#DIV/0!	0.122508
hsa-miR-4660	0	0.344226	0	#DIV/0!	#DIV/0!	#DIV/0!	#DIV/0!
hsa-miR-3158-5p	0	0.344226	0.316202	#DIV/0!	1.08863	#DIV/0!	0.122508
hsa-miR-1252-5p	0	0.344226	0	#DIV/0!	#DIV/0!	#DIV/0!	#DIV/0!
hsa-miR-23a-5p	0	0.344226	0.361374	#DIV/0!	0.952548	#DIV/0!	-0.0701367
hsa-miR-3688-3p	0	0.344226	1.89721	#DIV/0!	0.181438	#DIV/0!	-2.46245
hsa-miR-4793-3p	0.414416	0.301198	2.43928	0.726801	0.123478	-0.460368	-3.01767
hsa-miR-4687-3p	0.372975	0.301198	0.406546	0.807556	0.74087	-0.308365	-0.432707
hsa-miR-664a-3p	0.331533	0.301198	0.49689	0.908501	0.606167	-0.13844	-0.722213
hsa-miR-378i	0.290091	0.301198	0.316202	1.03829	0.952548	0.0542049	-0.0701367
hsa-miR-4454	0.165766	0.301198	1.58101	1.817	0.19051	0.86156	-2.39206
hsa-miR-3122	0	0.301198	0.180687	#DIV/0!	1.66696	#DIV/0!	0.737218
hsa-miR-3126-3p	0	0.301198	0.180687	#DIV/0!	1.66696	#DIV/0!	0.737218
hsa-miR-429	0	0.301198	0.180687	#DIV/0!	1.66696	#DIV/0!	0.737218
hsa-miR-3199	0	0.301198	0	#DIV/0!	#DIV/0!	#DIV/0!	#DIV/0!
hsa-miR-301b-5p	0	0.301198	0	#DIV/0!	#DIV/0!	#DIV/0!	#DIV/0!
hsa-miR-3139	0	0.301198	0	#DIV/0!	#DIV/0!	#DIV/0!	#DIV/0!
hsa-miR-4646-5p	0	0.301198	0	#DIV/0!	#DIV/0!	#DIV/0!	#DIV/0!
hsa-miR-583	0	0.301198	0	#DIV/0!	#DIV/0!	#DIV/0!	#DIV/0!
hsa-miR-615-5p	0	0.301198	0	#DIV/0!	#DIV/0!	#DIV/0!	#DIV/0!
hsa-miR-6505-3p	0	0.301198	0	#DIV/0!	#DIV/0!	#DIV/0!	#DIV/0!
hsa-miR-6732-3p	0	0.301198	0	#DIV/0!	#DIV/0!	#DIV/0!	#DIV/0!
hsa-miR-3175	0	0.301198	0.542061	#DIV/0!	0.555653	#DIV/0!	-0.847744
hsa-miR-4796-3p	0.953157	0.25817	0	0.270857	#DIV/0!	-1.88439	#DIV/0!
hsa-miR-362-5p	0.911716	0.25817	0.722749	0.283169	0.357205	-1.82026	-1.48517
hsa-miR-6886-5p	0.497299	0.25817	0.406546	0.519143	0.635032	-0.945795	-0.655099
hsa-miR-597-5p	0.414416	0.25817	0.542061	0.622972	0.476274	-0.682761	-1.07014
hsa-miR-495-3p	0.372975	0.25817	1.58101	0.692191	0.163294	-0.530758	-2.61446
hsa-miR-3180	0.331533	0.25817	0.858264	0.778715	0.300805	-0.360833	-1.7331
hsa-miR-3180-3p	0.331533	0.25817	0.858264	0.778715	0.300805	-0.360833	-1.7331
hsa-miR-4755-3p	0.24865	0.25817	0.271031	1.03829	0.952548	0.0542049	-0.0701367
hsa-miR-539-5p	0.165766	0.25817	1.08412	1.55743	0.238137	0.639167	-2.07014
hsa-miR-4721	0	0.25817	0.135515	#DIV/0!	1.9051	#DIV/0!	0.929863
hsa-miR-1910-3p	0	0.25817	0	#DIV/0!	#DIV/0!	#DIV/0!	#DIV/0!
hsa-miR-1253	0	0.25817	0	#DIV/0!	#DIV/0!	#DIV/0!	#DIV/0!
hsa-miR-1273c	0	0.25817	0	#DIV/0!	#DIV/0!	#DIV/0!	#DIV/0!
hsa-miR-1292-3p	0	0.25817	0	#DIV/0!	#DIV/0!	#DIV/0!	#DIV/0!
hsa-miR-3124-3p	0	0.25817	0	#DIV/0!	#DIV/0!	#DIV/0!	#DIV/0!
hsa-miR-4640-3p	0	0.25817	0	#DIV/0!	#DIV/0!	#DIV/0!	#DIV/0!
hsa-miR-4727-5p	0	0.25817	0	#DIV/0!	#DIV/0!	#DIV/0!	#DIV/0!
hsa-miR-6748-5p	0	0.25817	0	#DIV/0!	#DIV/0!	#DIV/0!	#DIV/0!
hsa-miR-6825-3p	0	0.25817	0	#DIV/0!	#DIV/0!	#DIV/0!	#DIV/0!
hsa-miR-487a-5p	0	0.25817	0.451718	#DIV/0!	0.571529	#DIV/0!	-0.807102
hsa-miR-6797-3p	0	0.25817	0.722749	#DIV/0!	0.357205	#DIV/0!	-1.48517
hsa-miR-548al	0	0.25817	0.948607	#DIV/0!	0.272157	#DIV/0!	-1.87749
hsa-let-7g-3p	0	0.25817	2.0779	#DIV/0!	0.124245	#DIV/0!	-3.00874
hsa-miR-487b-5p	0	0.25817	0.316202	#DIV/0!	0.81647	#DIV/0!	-0.292529
hsa-miR-3150a-3p	0	0.25817	1.12929	#DIV/0!	0.228611	#DIV/0!	-2.12903
hsa-miR-3619-5p	0	0.25817	0.542061	#DIV/0!	0.476274	#DIV/0!	-1.07014
hsa-miR-6770-3p	0	0.25817	0.271031	#DIV/0!	0.952548	#DIV/0!	-0.0701367
hsa-miR-642a-3p	2.07208	0.215141	1.17447	0.103829	0.183182	-3.26772	-2.44865
hsa-miR-4647	0.870274	0.215141	1.7617	0.247211	0.122122	-2.01618	-3.03361
hsa-miR-3942-3p	0.704508	0.215141	0.677577	0.305378	0.317516	-1.71133	-1.6551
hsa-miR-200c-3p	0.497299	0.215141	0	0.432619	#DIV/0!	-1.20883	#DIV/0!
hsa-miR-937-5p	0.455858	0.215141	0	0.471948	#DIV/0!	-1.0833	#DIV/0!
hsa-miR-4677-5p	0.331533	0.215141	0.271031	0.648929	0.79379	-0.623867	-0.333171
hsa-miR-6716-3p	0.331533	0.215141	0	0.648929	#DIV/0!	-0.623867	#DIV/0!
hsa-miR-4712-3p	0.24865	0.215141	0	0.865239	#DIV/0!	-0.20883	#DIV/0!
hsa-miR-3940-5p	0.207208	0.215141	0.271031	1.03829	0.79379	0.0542049	-0.333171
hsa-miR-548a-3p	0.124325	0.215141	0.677577	1.73048	0.317516	0.79117	-1.6551
hsa-miR-129-1-3p	0	0.215141	0	#DIV/0!	#DIV/0!	#DIV/0!	#DIV/0!
hsa-miR-3120-3p	0	0.215141	0	#DIV/0!	#DIV/0!	#DIV/0!	#DIV/0!
hsa-miR-4658	0	0.215141	0	#DIV/0!	#DIV/0!	#DIV/0!	#DIV/0!
hsa-miR-548b-3p	0	0.215141	0	#DIV/0!	#DIV/0!	#DIV/0!	#DIV/0!
hsa-miR-548d-3p	0	0.215141	0	#DIV/0!	#DIV/0!	#DIV/0!	#DIV/0!
hsa-miR-676-3p	0	0.215141	0	#DIV/0!	#DIV/0!	#DIV/0!	#DIV/0!
hsa-miR-6720-5p	0	0.215141	0.316202	#DIV/0!	0.680391	#DIV/0!	-0.555563
hsa-miR-3153	0	0.215141	1.53584	#DIV/0!	0.140081	#DIV/0!	-2.83567
hsa-miR-1226-3p	0	0.215141	0.858264	#DIV/0!	0.25067	#DIV/0!	-1.99614
hsa-miR-3939	0	0.215141	0.49689	#DIV/0!	0.432976	#DIV/0!	-1.20764
hsa-miR-6727-5p	0	0.215141	0.316202	#DIV/0!	0.680391	#DIV/0!	-0.555563
hsa-miR-1273e	0	0.215141	0.542061	#DIV/0!	0.396895	#DIV/0!	-1.33317
hsa-miR-1306-5p	0	0.215141	0.225859	#DIV/0!	0.952548	#DIV/0!	-0.0701367
hsa-miR-3917	0	0.215141	0.225859	#DIV/0!	0.952548	#DIV/0!	-0.0701367
hsa-miR-6836-5p	0	0.215141	0	#DIV/0!	#DIV/0!	#DIV/0!	#DIV/0!
hsa-miR-6805-5p	0	0.215141	0.0903436	#DIV/0!	2.38137	#DIV/0!	1.25179
hsa-miR-432-3p	0	0.215141	0.677577	#DIV/0!	0.317516	#DIV/0!	-1.6551
hsa-miR-4463	0	0.215141	0	#DIV/0!	#DIV/0!	#DIV/0!	#DIV/0!
hsa-miR-8072	0	0.215141	2.71031	#DIV/0!	0.079379	#DIV/0!	-3.6551
hsa-miR-643	0	0.215141	1.17447	#DIV/0!	0.183182	#DIV/0!	-2.44865
hsa-miR-133a-3p	0.953157	0.172113	0.316202	0.180572	0.544313	-2.46936	-0.877492
hsa-let-7f-1-3p	0.911716	0.172113	0	0.188779	#DIV/0!	-2.40523	#DIV/0!
hsa-miR-770-5p	0.787391	0.172113	0.587233	0.218587	0.293092	-2.19372	-1.77058
hsa-miR-3916	0.455858	0.172113	0.0903436	0.377559	1.9051	-1.40523	0.929863
hsa-miR-597-3p	0.455858	0.172113	0	0.377559	#DIV/0!	-1.40523	#DIV/0!
hsa-miR-10b-3p	0.290091	0.172113	0.49689	0.593307	0.346381	-0.75315	-1.52957
hsa-miR-4439	0.290091	0.172113	0.225859	0.593307	0.762038	-0.75315	-0.392065
hsa-miR-4482-3p	0.290091	0.172113	0	0.593307	#DIV/0!	-0.75315	#DIV/0!
hsa-miR-190a-3p	0	0.172113	0	#DIV/0!	#DIV/0!	#DIV/0!	#DIV/0!
hsa-miR-3124-5p	0	0.172113	0	#DIV/0!	#DIV/0!	#DIV/0!	#DIV/0!
hsa-miR-4524a-5p	0	0.172113	0	#DIV/0!	#DIV/0!	#DIV/0!	#DIV/0!
hsa-miR-4734	0	0.172113	0	#DIV/0!	#DIV/0!	#DIV/0!	#DIV/0!
hsa-miR-4757-3p	0	0.172113	0	#DIV/0!	#DIV/0!	#DIV/0!	#DIV/0!
hsa-miR-5187-3p	0	0.172113	0	#DIV/0!	#DIV/0!	#DIV/0!	#DIV/0!
hsa-miR-548av-3p	0	0.172113	0	#DIV/0!	#DIV/0!	#DIV/0!	#DIV/0!
hsa-miR-660-3p	0	0.172113	0	#DIV/0!	#DIV/0!	#DIV/0!	#DIV/0!
hsa-miR-6733-5p	0	0.172113	0	#DIV/0!	#DIV/0!	#DIV/0!	#DIV/0!
hsa-miR-6807-3p	0	0.172113	0	#DIV/0!	#DIV/0!	#DIV/0!	#DIV/0!
hsa-miR-4763-5p	0	0.172113	0.180687	#DIV/0!	0.952548	#DIV/0!	-0.0701367
hsa-miR-4654	0	0.172113	0.225859	#DIV/0!	0.762038	#DIV/0!	-0.392065
hsa-miR-4685-3p	0	0.172113	0.225859	#DIV/0!	0.762038	#DIV/0!	-0.392065
hsa-miR-6868-3p	0	0.172113	0.225859	#DIV/0!	0.762038	#DIV/0!	-0.392065
hsa-miR-6806-3p	0	0.172113	0.316202	#DIV/0!	0.544313	#DIV/0!	-0.877492
hsa-miR-944	0	0.172113	0.361374	#DIV/0!	0.476274	#DIV/0!	-1.07014
hsa-miR-5096	0	0.172113	0.406546	#DIV/0!	0.423355	#DIV/0!	-1.24006
hsa-miR-1255b-5p	0	0.172113	0.76792	#DIV/0!	0.224129	#DIV/0!	-2.1576
hsa-miR-548i	0	0.172113	0.0451718	#DIV/0!	3.81019	#DIV/0!	1.92986
hsa-miR-6815-3p	0	0.172113	0.361374	#DIV/0!	0.476274	#DIV/0!	-1.07014
hsa-miR-3162-5p	0	0.172113	0	#DIV/0!	#DIV/0!	#DIV/0!	#DIV/0!
hsa-miR-5089-5p	0	0.172113	0.271031	#DIV/0!	0.635032	#DIV/0!	-0.655099
hsa-miR-548q	0	0.172113	0.0903436	#DIV/0!	1.9051	#DIV/0!	0.929863
hsa-miR-4286	2.15496	0.129085	7.90506	0.0599012	0.0163294	-4.06127	-5.93639
hsa-miR-450a-2-3p	0.994599	0.129085	0.587233	0.129786	0.219819	-2.9458	-2.18561
hsa-miR-135b-3p	0.994599	0.129085	0.542061	0.129786	0.238137	-2.9458	-2.07014
hsa-miR-1247-5p	0.663066	0.129085	0.722749	0.194679	0.178603	-2.36083	-2.48517
hsa-miR-34a-3p	0.621624	0.129085	0.271031	0.207657	0.476274	-2.26772	-1.07014
hsa-miR-7845-5p	0.538741	0.129085	0	0.239605	#DIV/0!	-2.06127	#DIV/0!
hsa-miR-6820-5p	0.414416	0.129085	0.316202	0.311486	0.408235	-1.68276	-1.29253
hsa-miR-6749-5p	0.414416	0.129085	0.271031	0.311486	0.476274	-1.68276	-1.07014
hsa-miR-6772-3p	0.24865	0.129085	1.26481	0.519143	0.102059	-0.945795	-3.29253
hsa-miR-496	0.24865	0.129085	1.21964	0.519143	0.105839	-0.945795	-3.24006
hsa-miR-4676-3p	0.24865	0.129085	0	0.519143	#DIV/0!	-0.945795	#DIV/0!
hsa-miR-5087	0.0828832	0.129085	0.587233	1.55743	0.219819	0.639167	-2.18561
hsa-miR-199b-5p	0.0828832	0.129085	0.0903436	1.55743	1.42882	0.639167	0.514826
hsa-miR-1304-3p	0.0414416	0.129085	0.0451718	3.11486	2.85764	1.63917	1.51483
hsa-miR-218-2-3p	0	0.129085	0	#DIV/0!	#DIV/0!	#DIV/0!	#DIV/0!
hsa-miR-3125	0	0.129085	0	#DIV/0!	#DIV/0!	#DIV/0!	#DIV/0!
hsa-miR-4668-5p	0	0.129085	0	#DIV/0!	#DIV/0!	#DIV/0!	#DIV/0!
hsa-miR-6783-5p	0	0.129085	0	#DIV/0!	#DIV/0!	#DIV/0!	#DIV/0!
hsa-miR-96-3p	0	0.129085	0	#DIV/0!	#DIV/0!	#DIV/0!	#DIV/0!
hsa-miR-656-5p	0	0.129085	0.225859	#DIV/0!	0.571529	#DIV/0!	-0.807102
hsa-miR-3609	0	0.129085	0	#DIV/0!	#DIV/0!	#DIV/0!	#DIV/0!
hsa-miR-6764-3p	0	0.129085	0	#DIV/0!	#DIV/0!	#DIV/0!	#DIV/0!
hsa-miR-2682-3p	0	0.129085	0.361374	#DIV/0!	0.357205	#DIV/0!	-1.48517
hsa-miR-4758-3p	0	0.129085	1.17447	#DIV/0!	0.109909	#DIV/0!	-3.18561
hsa-miR-219a-5p	0	0.129085	0	#DIV/0!	#DIV/0!	#DIV/0!	#DIV/0!
hsa-miR-6799-5p	0	0.129085	0	#DIV/0!	#DIV/0!	#DIV/0!	#DIV/0!
hsa-miR-6787-5p	0	0.129085	0.451718	#DIV/0!	0.285764	#DIV/0!	-1.8071
hsa-miR-3149	0	0.129085	0	#DIV/0!	#DIV/0!	#DIV/0!	#DIV/0!
hsa-miR-6732-5p	0	0.129085	0	#DIV/0!	#DIV/0!	#DIV/0!	#DIV/0!
hsa-miR-891a-5p	0	0.129085	0.858264	#DIV/0!	0.150402	#DIV/0!	-2.7331
hsa-miR-6873-3p	0.497299	0.0860566	0.271031	0.173048	0.317516	-2.53076	-1.6551
hsa-miR-19b-1-5p	0.414416	0.0860566	0.49689	0.207657	0.173191	-2.26772	-2.52957
hsa-miR-4479	0.24865	0.0860566	0.632405	0.346096	0.136078	-1.53076	-2.87749
hsa-miR-3064-5p	0.165766	0.0860566	0.271031	0.519143	0.317516	-0.945795	-1.6551
hsa-miR-145-3p	0.124325	0.0860566	0	0.692191	#DIV/0!	-0.530758	#DIV/0!
hsa-miR-188-3p	0.0414416	0.0860566	0.632405	2.07657	0.136078	1.0542	-2.87749
hsa-miR-4524a-3p	0	0.0860566	0	#DIV/0!	#DIV/0!	#DIV/0!	#DIV/0!
hsa-miR-6835-5p	0	0.0860566	0	#DIV/0!	#DIV/0!	#DIV/0!	#DIV/0!
hsa-miR-6865-5p	0	0.0860566	0	#DIV/0!	#DIV/0!	#DIV/0!	#DIV/0!
hsa-miR-7111-5p	0	0.0860566	0	#DIV/0!	#DIV/0!	#DIV/0!	#DIV/0!
hsa-miR-4473	0	0.0860566	0.49689	#DIV/0!	0.173191	#DIV/0!	-2.52957
hsa-miR-135b-5p	0	0.0860566	0.948607	#DIV/0!	0.0907188	#DIV/0!	-3.46245
hsa-miR-199a-5p	0	0.0860566	0.271031	#DIV/0!	0.317516	#DIV/0!	-1.6551
hsa-miR-501-5p	0	0.0860566	0.135515	#DIV/0!	0.635032	#DIV/0!	-0.655099
hsa-miR-6753-5p	0	0.0860566	0	#DIV/0!	#DIV/0!	#DIV/0!	#DIV/0!
hsa-miR-23b-5p	1.45046	0.0430283	0.542061	0.0296653	0.079379	-5.07508	-3.6551
hsa-miR-548t-5p	0.207208	0.0430283	0	0.207657	#DIV/0!	-2.26772	#DIV/0!
hsa-miR-215-5p	0.0828832	0.0430283	0.406546	0.519143	0.105839	-0.945795	-3.24006
hsa-miR-129-2-3p	0	0.0430283	0	#DIV/0!	#DIV/0!	#DIV/0!	#DIV/0!
hsa-miR-4784	0	0.0430283	0	#DIV/0!	#DIV/0!	#DIV/0!	#DIV/0!
hsa-miR-5196-3p	0	0.0430283	0	#DIV/0!	#DIV/0!	#DIV/0!	#DIV/0!
hsa-miR-6802-5p	0	0.0430283	0	#DIV/0!	#DIV/0!	#DIV/0!	#DIV/0!
hsa-miR-18b-5p	0	0.0430283	0.0451718	#DIV/0!	0.952548	#DIV/0!	-0.0701367
hsa-miR-378f	0	0.0430283	0	#DIV/0!	#DIV/0!	#DIV/0!	#DIV/0!
hsa-miR-4688	0	0.0430283	0.677577	#DIV/0!	0.0635032	#DIV/0!	-3.97703
hsa-miR-33a-3p	0	0.0430283	0	#DIV/0!	#DIV/0!	#DIV/0!	#DIV/0!
hsa-miR-9-3p	0	0.0430283	0	#DIV/0!	#DIV/0!	#DIV/0!	#DIV/0!
hsa-miR-218-1-3p	0	0.0430283	0	#DIV/0!	#DIV/0!	#DIV/0!	#DIV/0!
hsa-miR-205-5p	1.24325	0	0.361374	0	0	#NUM!	#NUM!
hsa-miR-4670-5p	1.20181	0	0	0	#DIV/0!	#NUM!	#DIV/0!
hsa-miR-6720-3p	1.16037	0	0.316202	0	0	#NUM!	#NUM!
hsa-miR-153-3p	0.994599	0	0.271031	0	0	#NUM!	#NUM!
hsa-miR-548a-5p	0.953157	0	0	0	#DIV/0!	#NUM!	#DIV/0!
hsa-miR-7155-3p	0.870274	0	1.94239	0	0	#NUM!	#NUM!
hsa-miR-3138	0.828832	0	1.49067	0	0	#NUM!	#NUM!
hsa-miR-1249-5p	0.828832	0	0.993779	0	0	#NUM!	#NUM!
hsa-miR-4687-5p	0.787391	0	0.316202	0	0	#NUM!	#NUM!
hsa-miR-6882-5p	0.745949	0	0	0	#DIV/0!	#NUM!	#DIV/0!
hsa-miR-4804-5p	0.704508	0	0	0	#DIV/0!	#NUM!	#DIV/0!
hsa-miR-1292-5p	0.663066	0	0	0	#DIV/0!	#NUM!	#DIV/0!
hsa-miR-6741-3p	0.621624	0	0.903436	0	0	#NUM!	#NUM!
hsa-miR-152-5p	0.621624	0	0.180687	0	0	#NUM!	#NUM!
hsa-miR-4714-5p	0.621624	0	0	0	#DIV/0!	#NUM!	#DIV/0!
hsa-miR-3157-3p	0.538741	0	1.94239	0	0	#NUM!	#NUM!
hsa-miR-6810-5p	0.538741	0	0	0	#DIV/0!	#NUM!	#DIV/0!
hsa-miR-5001-3p	0.497299	0	0.76792	0	0	#NUM!	#NUM!
hsa-miR-1288-5p	0.497299	0	0.722749	0	0	#NUM!	#NUM!
hsa-miR-3611	0.497299	0	0.722749	0	0	#NUM!	#NUM!
hsa-miR-4762-5p	0.497299	0	0.677577	0	0	#NUM!	#NUM!
hsa-miR-502-5p	0.497299	0	0	0	#DIV/0!	#NUM!	#DIV/0!
hsa-miR-202-3p	0.497299	0	0	0	#DIV/0!	#NUM!	#DIV/0!
hsa-miR-4742-5p	0.497299	0	0	0	#DIV/0!	#NUM!	#DIV/0!
hsa-miR-4765	0.497299	0	0	0	#DIV/0!	#NUM!	#DIV/0!
hsa-miR-3653-3p	0.455858	0	0.722749	0	0	#NUM!	#NUM!
hsa-miR-4731-3p	0.455858	0	0.0903436	0	0	#NUM!	#NUM!
hsa-miR-548az-5p	0.455858	0	0	0	#DIV/0!	#NUM!	#DIV/0!
hsa-miR-3663-3p	0.455858	0	0	0	#DIV/0!	#NUM!	#DIV/0!
hsa-miR-2114-3p	0.455858	0	0	0	#DIV/0!	#NUM!	#DIV/0!
hsa-miR-2278	0.455858	0	0	0	#DIV/0!	#NUM!	#DIV/0!
hsa-miR-4423-3p	0.455858	0	0	0	#DIV/0!	#NUM!	#DIV/0!
hsa-miR-4477b	0.414416	0	0.451718	0	0	#NUM!	#NUM!
hsa-miR-29b-2-5p	0.414416	0	0	0	#DIV/0!	#NUM!	#DIV/0!
hsa-miR-4655-5p	0.414416	0	0	0	#DIV/0!	#NUM!	#DIV/0!
hsa-miR-548aq-3p	0.414416	0	0	0	#DIV/0!	#NUM!	#DIV/0!
hsa-miR-6513-5p	0.414416	0	0	0	#DIV/0!	#NUM!	#DIV/0!
hsa-miR-3194-5p	0.372975	0	0.993779	0	0	#NUM!	#NUM!
hsa-miR-362-3p	0.372975	0	0.49689	0	0	#NUM!	#NUM!
hsa-miR-3188	0.372975	0	0.316202	0	0	#NUM!	#NUM!
hsa-miR-5700	0.372975	0	0.135515	0	0	#NUM!	#NUM!
hsa-miR-451a	0.372975	0	0	0	#DIV/0!	#NUM!	#DIV/0!
hsa-miR-6796-5p	0.372975	0	0	0	#DIV/0!	#NUM!	#DIV/0!
hsa-miR-196a-3p	0.331533	0	0.361374	0	0	#NUM!	#NUM!
hsa-miR-4682	0.331533	0	0	0	#DIV/0!	#NUM!	#DIV/0!
hsa-miR-4803	0.331533	0	0	0	#DIV/0!	#NUM!	#DIV/0!
hsa-miR-3160-5p	0.331533	0	0	0	#DIV/0!	#NUM!	#DIV/0!
hsa-miR-548at-3p	0.331533	0	0	0	#DIV/0!	#NUM!	#DIV/0!
hsa-miR-3690	0.290091	0	0.993779	0	0	#NUM!	#NUM!
hsa-miR-4666a-5p	0.290091	0	0.858264	0	0	#NUM!	#NUM!
hsa-miR-4474-3p	0.290091	0	0.406546	0	0	#NUM!	#NUM!
hsa-miR-6893-5p	0.290091	0	0.271031	0	0	#NUM!	#NUM!
hsa-miR-1224-5p	0.290091	0	0	0	#DIV/0!	#NUM!	#DIV/0!
hsa-miR-3193	0.290091	0	0	0	#DIV/0!	#NUM!	#DIV/0!
hsa-miR-4740-5p	0.290091	0	0	0	#DIV/0!	#NUM!	#DIV/0!
hsa-miR-491-3p	0.290091	0	0	0	#DIV/0!	#NUM!	#DIV/0!
hsa-miR-6873-5p	0.290091	0	0	0	#DIV/0!	#NUM!	#DIV/0!
hsa-miR-939-5p	0.24865	0	0.225859	0	0	#NUM!	#NUM!
hsa-miR-5189-3p	0.24865	0	0	0	#DIV/0!	#NUM!	#DIV/0!
hsa-miR-1295a	0.24865	0	0	0	#DIV/0!	#NUM!	#DIV/0!
hsa-miR-639	0.24865	0	0	0	#DIV/0!	#NUM!	#DIV/0!
hsa-miR-200a-3p	0.207208	0	0.858264	0	0	#NUM!	#NUM!
hsa-miR-4466	0.207208	0	0.49689	0	0	#NUM!	#NUM!
hsa-miR-15a-3p	0.207208	0	0.135515	0	0	#NUM!	#NUM!
hsa-miR-556-5p	0.207208	0	0	0	#DIV/0!	#NUM!	#DIV/0!
hsa-miR-3165	0.207208	0	0	0	#DIV/0!	#NUM!	#DIV/0!
hsa-miR-3141	0.207208	0	0	0	#DIV/0!	#NUM!	#DIV/0!
hsa-miR-4797-3p	0.207208	0	0	0	#DIV/0!	#NUM!	#DIV/0!
hsa-miR-3908	0.207208	0	0	0	#DIV/0!	#NUM!	#DIV/0!
hsa-miR-4703-3p	0.207208	0	0	0	#DIV/0!	#NUM!	#DIV/0!
hsa-miR-551a	0.207208	0	0	0	#DIV/0!	#NUM!	#DIV/0!
hsa-miR-665	0.0828832	0	0.587233	0	0	#NUM!	#NUM!
hsa-miR-4710	0.0828832	0	0	0	#DIV/0!	#NUM!	#DIV/0!
hsa-miR-6723-5p	0.0828832	0	0	0	#DIV/0!	#NUM!	#DIV/0!
hsa-miR-214-3p	0.0414416	0	0.135515	0	0	#NUM!	#NUM!
hsa-miR-708-5p	0.0414416	0	0	0	#DIV/0!	#NUM!	#DIV/0!
hsa-miR-381-5p	0	0	1.40033	#DIV/0!	0	#DIV/0!	#NUM!
hsa-miR-615-3p	0	0	1.03895	#DIV/0!	0	#DIV/0!	#NUM!
hsa-miR-3685	0	0	0.813092	#DIV/0!	0	#DIV/0!	#NUM!
hsa-miR-659-3p	0	0	0.813092	#DIV/0!	0	#DIV/0!	#NUM!
hsa-miR-6874-5p	0	0	0.813092	#DIV/0!	0	#DIV/0!	#NUM!
hsa-miR-3936	0	0	0.76792	#DIV/0!	0	#DIV/0!	#NUM!
hsa-miR-3692-3p	0	0	0.722749	#DIV/0!	0	#DIV/0!	#NUM!
hsa-miR-586	0	0	0.722749	#DIV/0!	0	#DIV/0!	#NUM!
hsa-miR-3065-3p	0	0	0.677577	#DIV/0!	0	#DIV/0!	#NUM!
hsa-miR-548ba	0	0	0.677577	#DIV/0!	0	#DIV/0!	#NUM!
hsa-miR-6759-5p	0	0	0.677577	#DIV/0!	0	#DIV/0!	#NUM!
hsa-miR-5002-5p	0	0	0.632405	#DIV/0!	0	#DIV/0!	#NUM!
hsa-miR-6859-5p	0	0	0.632405	#DIV/0!	0	#DIV/0!	#NUM!
hsa-miR-1273a	0	0	0.587233	#DIV/0!	0	#DIV/0!	#NUM!
hsa-miR-4519	0	0	0.587233	#DIV/0!	0	#DIV/0!	#NUM!
hsa-miR-186-3p	0	0	0.542061	#DIV/0!	0	#DIV/0!	#NUM!
hsa-miR-6768-5p	0	0	0.542061	#DIV/0!	0	#DIV/0!	#NUM!
hsa-miR-584-3p	0	0	0.49689	#DIV/0!	0	#DIV/0!	#NUM!
hsa-miR-154-3p	0	0	0.49689	#DIV/0!	0	#DIV/0!	#NUM!
hsa-miR-3146	0	0	0.49689	#DIV/0!	0	#DIV/0!	#NUM!
hsa-miR-4714-3p	0	0	0.49689	#DIV/0!	0	#DIV/0!	#NUM!
hsa-miR-5089-3p	0	0	0.49689	#DIV/0!	0	#DIV/0!	#NUM!
hsa-miR-328-5p	0	0	0.451718	#DIV/0!	0	#DIV/0!	#NUM!
hsa-miR-4768-3p	0	0	0.451718	#DIV/0!	0	#DIV/0!	#NUM!
hsa-miR-3200-5p	0	0	0.451718	#DIV/0!	0	#DIV/0!	#NUM!
hsa-miR-338-5p	0	0	0.451718	#DIV/0!	0	#DIV/0!	#NUM!
hsa-miR-4782-5p	0	0	0.451718	#DIV/0!	0	#DIV/0!	#NUM!
hsa-miR-548ao-3p	0	0	0.451718	#DIV/0!	0	#DIV/0!	#NUM!
hsa-miR-622	0	0	0.451718	#DIV/0!	0	#DIV/0!	#NUM!
hsa-miR-320d	0	0	0.406546	#DIV/0!	0	#DIV/0!	#NUM!
hsa-miR-3140-3p	0	0	0.406546	#DIV/0!	0	#DIV/0!	#NUM!
hsa-miR-4709-3p	0	0	0.406546	#DIV/0!	0	#DIV/0!	#NUM!
hsa-miR-6784-5p	0	0	0.406546	#DIV/0!	0	#DIV/0!	#NUM!
hsa-miR-7704	0	0	0.406546	#DIV/0!	0	#DIV/0!	#NUM!
hsa-miR-766-5p	0	0	0.361374	#DIV/0!	0	#DIV/0!	#NUM!
hsa-miR-3664-5p	0	0	0.361374	#DIV/0!	0	#DIV/0!	#NUM!
hsa-miR-4774-5p	0	0	0.361374	#DIV/0!	0	#DIV/0!	#NUM!
hsa-miR-4804-3p	0	0	0.361374	#DIV/0!	0	#DIV/0!	#NUM!
hsa-miR-499b-5p	0	0	0.361374	#DIV/0!	0	#DIV/0!	#NUM!
hsa-miR-6746-3p	0	0	0.361374	#DIV/0!	0	#DIV/0!	#NUM!
hsa-miR-6790-3p	0	0	0.361374	#DIV/0!	0	#DIV/0!	#NUM!
hsa-miR-6834-3p	0	0	0.361374	#DIV/0!	0	#DIV/0!	#NUM!
hsa-miR-6894-3p	0	0	0.361374	#DIV/0!	0	#DIV/0!	#NUM!
hsa-miR-1234-3p	0	0	0.316202	#DIV/0!	0	#DIV/0!	#NUM!
hsa-miR-5587-3p	0	0	0.316202	#DIV/0!	0	#DIV/0!	#NUM!
hsa-miR-219b-5p	0	0	0.316202	#DIV/0!	0	#DIV/0!	#NUM!
hsa-miR-374c-3p	0	0	0.316202	#DIV/0!	0	#DIV/0!	#NUM!
hsa-miR-4446-3p	0	0	0.316202	#DIV/0!	0	#DIV/0!	#NUM!
hsa-miR-4523	0	0	0.316202	#DIV/0!	0	#DIV/0!	#NUM!
hsa-miR-548x-3p	0	0	0.316202	#DIV/0!	0	#DIV/0!	#NUM!
hsa-miR-6800-3p	0	0	0.316202	#DIV/0!	0	#DIV/0!	#NUM!
hsa-miR-6829-5p	0	0	0.316202	#DIV/0!	0	#DIV/0!	#NUM!
hsa-miR-6831-5p	0	0	0.316202	#DIV/0!	0	#DIV/0!	#NUM!
hsa-miR-8085	0	0	0.316202	#DIV/0!	0	#DIV/0!	#NUM!
hsa-miR-664a-5p	0	0	0.271031	#DIV/0!	0	#DIV/0!	#NUM!
hsa-miR-6516-3p	0	0	0.271031	#DIV/0!	0	#DIV/0!	#NUM!
hsa-miR-1914-5p	0	0	0.271031	#DIV/0!	0	#DIV/0!	#NUM!
hsa-miR-4648	0	0	0.271031	#DIV/0!	0	#DIV/0!	#NUM!
hsa-miR-4670-3p	0	0	0.271031	#DIV/0!	0	#DIV/0!	#NUM!
hsa-miR-4754	0	0	0.271031	#DIV/0!	0	#DIV/0!	#NUM!
hsa-miR-4787-5p	0	0	0.271031	#DIV/0!	0	#DIV/0!	#NUM!
hsa-miR-4795-3p	0	0	0.271031	#DIV/0!	0	#DIV/0!	#NUM!
hsa-miR-5091	0	0	0.271031	#DIV/0!	0	#DIV/0!	#NUM!
hsa-miR-548ar-3p	0	0	0.271031	#DIV/0!	0	#DIV/0!	#NUM!
hsa-miR-5587-5p	0	0	0.271031	#DIV/0!	0	#DIV/0!	#NUM!
hsa-miR-6804-5p	0	0	0.271031	#DIV/0!	0	#DIV/0!	#NUM!
hsa-miR-6823-5p	0	0	0.271031	#DIV/0!	0	#DIV/0!	#NUM!
hsa-miR-6892-5p	0	0	0.271031	#DIV/0!	0	#DIV/0!	#NUM!
hsa-miR-6728-5p	0	0	0.225859	#DIV/0!	0	#DIV/0!	#NUM!
hsa-miR-139-5p	0	0	0.225859	#DIV/0!	0	#DIV/0!	#NUM!
hsa-miR-1256	0	0	0.225859	#DIV/0!	0	#DIV/0!	#NUM!
hsa-miR-135a-5p	0	0	0.225859	#DIV/0!	0	#DIV/0!	#NUM!
hsa-miR-345-3p	0	0	0.225859	#DIV/0!	0	#DIV/0!	#NUM!
hsa-miR-4515	0	0	0.225859	#DIV/0!	0	#DIV/0!	#NUM!
hsa-miR-4690-3p	0	0	0.225859	#DIV/0!	0	#DIV/0!	#NUM!
hsa-miR-499a-5p	0	0	0.225859	#DIV/0!	0	#DIV/0!	#NUM!
hsa-miR-5582-3p	0	0	0.225859	#DIV/0!	0	#DIV/0!	#NUM!
hsa-miR-5683	0	0	0.225859	#DIV/0!	0	#DIV/0!	#NUM!
hsa-miR-619-5p	0	0	0.225859	#DIV/0!	0	#DIV/0!	#NUM!
hsa-miR-664b-3p	0	0	0.225859	#DIV/0!	0	#DIV/0!	#NUM!
hsa-miR-6759-3p	0	0	0.225859	#DIV/0!	0	#DIV/0!	#NUM!
hsa-miR-6784-3p	0	0	0.225859	#DIV/0!	0	#DIV/0!	#NUM!
hsa-miR-6864-5p	0	0	0.225859	#DIV/0!	0	#DIV/0!	#NUM!
hsa-miR-6878-5p	0	0	0.225859	#DIV/0!	0	#DIV/0!	#NUM!
hsa-miR-1226-5p	0	0	0.180687	#DIV/0!	0	#DIV/0!	#NUM!
hsa-miR-3166	0	0	0.180687	#DIV/0!	0	#DIV/0!	#NUM!
hsa-miR-4635	0	0	0.180687	#DIV/0!	0	#DIV/0!	#NUM!
hsa-miR-6845-5p	0	0	0.180687	#DIV/0!	0	#DIV/0!	#NUM!
hsa-miR-7114-3p	0	0	0.180687	#DIV/0!	0	#DIV/0!	#NUM!
hsa-miR-6862-3p	0	0	0.135515	#DIV/0!	0	#DIV/0!	#NUM!
hsa-miR-933	0	0	0.135515	#DIV/0!	0	#DIV/0!	#NUM!
hsa-miR-6869-5p	0	0	0.0903436	#DIV/0!	0	#DIV/0!	#NUM!
hsa-miR-1260a	0	0	0.0903436	#DIV/0!	0	#DIV/0!	#NUM!
hsa-miR-1273g-3p	0	0	0.0903436	#DIV/0!	0	#DIV/0!	#NUM!
hsa-miR-6817-3p	0	0	0.0903436	#DIV/0!	0	#DIV/0!	#NUM!
hsa-miR-6753-3p	0	0	0.0451718	#DIV/0!	0	#DIV/0!	#NUM!
hsa-miR-196b-3p	0	0	0.0451718	#DIV/0!	0	#DIV/0!	#NUM!
hsa-miR-147a	0	0	0.0451718	#DIV/0!	0	#DIV/0!	#NUM!
hsa-miR-193a-5p	0	0	0.0451718	#DIV/0!	0	#DIV/0!	#NUM!
hsa-miR-4802-5p	0	0	0.0451718	#DIV/0!	0	#DIV/0!	#NUM!
hsa-miR-624-3p	0	0	0.0451718	#DIV/0!	0	#DIV/0!	#NUM!
hsa-miR-99a-3p	0	0	0.0451718	#DIV/0!	0	#DIV/0!	#NUM!
hsa-miR-139-3p	0	0	0	#DIV/0!	#DIV/0!	#DIV/0!	#DIV/0!
hsa-miR-4742-3p	0	0	0	#DIV/0!	#DIV/0!	#DIV/0!	#DIV/0!
hsa-miR-4672	0	0	0	#DIV/0!	#DIV/0!	#DIV/0!	#DIV/0!
hsa-miR-4474-5p	0	0	0	#DIV/0!	#DIV/0!	#DIV/0!	#DIV/0!
hsa-miR-4706	0	0	0	#DIV/0!	#DIV/0!	#DIV/0!	#DIV/0!
hsa-miR-2114-5p	0	0	0	#DIV/0!	#DIV/0!	#DIV/0!	#DIV/0!
hsa-miR-6747-5p	0	0	0	#DIV/0!	#DIV/0!	#DIV/0!	#DIV/0!
hsa-miR-6816-3p	0	0	0	#DIV/0!	#DIV/0!	#DIV/0!	#DIV/0!
hsa-miR-5690	0	0	0	#DIV/0!	#DIV/0!	#DIV/0!	#DIV/0!
hsa-miR-3610	0	0	0	#DIV/0!	#DIV/0!	#DIV/0!	#DIV/0!
hsa-miR-363-5p	0	0	0	#DIV/0!	#DIV/0!	#DIV/0!	#DIV/0!
hsa-miR-4453	0	0	0	#DIV/0!	#DIV/0!	#DIV/0!	#DIV/0!
hsa-miR-4725-3p	0	0	0	#DIV/0!	#DIV/0!	#DIV/0!	#DIV/0!
hsa-miR-4767	0	0	0	#DIV/0!	#DIV/0!	#DIV/0!	#DIV/0!
hsa-miR-6819-5p	0	0	0	#DIV/0!	#DIV/0!	#DIV/0!	#DIV/0!
hsa-miR-1233-3p	0	0	0	#DIV/0!	#DIV/0!	#DIV/0!	#DIV/0!
hsa-miR-3652	0	0	0	#DIV/0!	#DIV/0!	#DIV/0!	#DIV/0!
hsa-miR-4685-5p	0	0	0	#DIV/0!	#DIV/0!	#DIV/0!	#DIV/0!
hsa-miR-4802-3p	0	0	0	#DIV/0!	#DIV/0!	#DIV/0!	#DIV/0!
hsa-miR-6880-5p	0	0	0	#DIV/0!	#DIV/0!	#DIV/0!	#DIV/0!
hsa-miR-3660	0	0	0	#DIV/0!	#DIV/0!	#DIV/0!	#DIV/0!
hsa-miR-4728-3p	0	0	0	#DIV/0!	#DIV/0!	#DIV/0!	#DIV/0!
hsa-miR-6827-3p	0	0	0	#DIV/0!	#DIV/0!	#DIV/0!	#DIV/0!
hsa-miR-6859-3p	0	0	0	#DIV/0!	#DIV/0!	#DIV/0!	#DIV/0!
hsa-miR-1271-5p	0	0	0	#DIV/0!	#DIV/0!	#DIV/0!	#DIV/0!
hsa-miR-1915-3p	0	0	0	#DIV/0!	#DIV/0!	#DIV/0!	#DIV/0!
hsa-miR-3679-5p	0	0	0	#DIV/0!	#DIV/0!	#DIV/0!	#DIV/0!
hsa-miR-4525	0	0	0	#DIV/0!	#DIV/0!	#DIV/0!	#DIV/0!
hsa-miR-4751	0	0	0	#DIV/0!	#DIV/0!	#DIV/0!	#DIV/0!
hsa-miR-4753-3p	0	0	0	#DIV/0!	#DIV/0!	#DIV/0!	#DIV/0!
hsa-miR-590-5p	0	0	0	#DIV/0!	#DIV/0!	#DIV/0!	#DIV/0!
hsa-miR-6852-3p	0	0	0	#DIV/0!	#DIV/0!	#DIV/0!	#DIV/0!
hsa-miR-2467-3p	0	0	0	#DIV/0!	#DIV/0!	#DIV/0!	#DIV/0!
hsa-miR-3064-3p	0	0	0	#DIV/0!	#DIV/0!	#DIV/0!	#DIV/0!
hsa-miR-4440	0	0	0	#DIV/0!	#DIV/0!	#DIV/0!	#DIV/0!
hsa-miR-6850-3p	0	0	0	#DIV/0!	#DIV/0!	#DIV/0!	#DIV/0!
hsa-miR-1237-3p	0	0	0	#DIV/0!	#DIV/0!	#DIV/0!	#DIV/0!
hsa-miR-2276-3p	0	0	0	#DIV/0!	#DIV/0!	#DIV/0!	#DIV/0!
hsa-miR-3074-3p	0	0	0	#DIV/0!	#DIV/0!	#DIV/0!	#DIV/0!
hsa-miR-449b-5p	0	0	0	#DIV/0!	#DIV/0!	#DIV/0!	#DIV/0!
hsa-miR-548j-5p	0	0	0	#DIV/0!	#DIV/0!	#DIV/0!	#DIV/0!
hsa-miR-6843-3p	0	0	0	#DIV/0!	#DIV/0!	#DIV/0!	#DIV/0!
hsa-miR-3654	0	0	0	#DIV/0!	#DIV/0!	#DIV/0!	#DIV/0!
hsa-miR-3680-5p	0	0	0	#DIV/0!	#DIV/0!	#DIV/0!	#DIV/0!
hsa-miR-5000-5p	0	0	0	#DIV/0!	#DIV/0!	#DIV/0!	#DIV/0!
hsa-miR-551b-5p	0	0	0	#DIV/0!	#DIV/0!	#DIV/0!	#DIV/0!
hsa-miR-579-3p	0	0	0	#DIV/0!	#DIV/0!	#DIV/0!	#DIV/0!
hsa-miR-4458	0	0	0	#DIV/0!	#DIV/0!	#DIV/0!	#DIV/0!
hsa-miR-5680	0	0	0	#DIV/0!	#DIV/0!	#DIV/0!	#DIV/0!
hsa-miR-3120-5p	0	0	0	#DIV/0!	#DIV/0!	#DIV/0!	#DIV/0!
hsa-miR-4502	0	0	0	#DIV/0!	#DIV/0!	#DIV/0!	#DIV/0!
hsa-miR-4504	0	0	0	#DIV/0!	#DIV/0!	#DIV/0!	#DIV/0!
hsa-miR-450b-3p	0	0	0	#DIV/0!	#DIV/0!	#DIV/0!	#DIV/0!
hsa-miR-6510-3p	0	0	0	#DIV/0!	#DIV/0!	#DIV/0!	#DIV/0!
hsa-miR-6761-5p	0	0	0	#DIV/0!	#DIV/0!	#DIV/0!	#DIV/0!
hsa-miR-145-5p	0	0	0	#DIV/0!	#DIV/0!	#DIV/0!	#DIV/0!
hsa-miR-363-3p	0	0	0	#DIV/0!	#DIV/0!	#DIV/0!	#DIV/0!
hsa-miR-4448	0	0	0	#DIV/0!	#DIV/0!	#DIV/0!	#DIV/0!

## Sheet: B. AGO2-WT vs Ctrl-Vector>1.5
Supplementary Data S1B. 67 miRNAs with AGO2-WT/Ctrl-Vector > 1.5 fold (in BLUE)
miR_name	TPM			Ratios		Relative Log2 Fold
	Ctrl-Vector	AGO2-WT	AGO2-3KR	AGO2-WT/Ctrl-Vector	AGO2-WT/AGO2-3KR	log2(AGO2-WT/Ctrl-Vector)	log2(AGO2-WT/AGO2-3KR)
hsa-miR-301a-3p	12.4325	129.3	268.501	10.4002	0.481562	3.37854	-1.05421
hsa-miR-376a-5p	1.32613	10.3268	15.3132	7.78715	0.67437	2.9611	-0.568388
hsa-miR-132-3p	1.78199	12.3061	11.2026	6.90581	1.0985	2.78781	0.135538
hsa-miR-431-5p	12.2253	71.2548	127.972	5.82848	0.556802	2.54312	-0.844765
hsa-miR-877-5p	74.7607	399.604	1177.72	5.3451	0.339303	2.41822	-1.55935
hsa-miR-410-3p	102.236	341.86	739.688	3.34381	0.462167	1.74149	-1.11351
hsa-miR-330-5p	3.60542	11.9619	34.2854	3.31774	0.348891	1.7302	-1.51915
hsa-miR-487b-3p	11.8109	37.7358	54.8837	3.19501	0.687559	1.67582	-0.540444
hsa-miR-7706	15.8307	47.8474	112.207	3.02245	0.426422	1.59572	-1.22965
hsa-miR-339-5p	16.3694	48.4068	21.6825	2.95715	2.23253	1.56421	1.15868
hsa-miR-421	52.2164	135.539	224.684	2.59572	0.603242	1.37613	-0.729191
hsa-miR-2355-5p	4.97299	12.8655	14.0484	2.58706	0.915794	1.37132	-0.126906
hsa-miR-29a-5p	3.9784	10.2838	6.23371	2.5849	1.6497	1.37011	0.722206
hsa-miR-409-5p	6.83787	17.1683	32.8399	2.51077	0.522788	1.32813	-0.935703
hsa-miR-432-5p	17.4055	41.9095	66.8091	2.40784	0.627303	1.26774	-0.672765
hsa-miR-543	4.22705	10.1547	17.9784	2.40231	0.564827	1.26442	-0.824118
hsa-miR-103a-3p	585.653	1266.75	1220.95	2.16297	1.03752	1.11302	0.0531329
hsa-miR-539-3p	14.5874	31.1094	41.6936	2.13262	0.746145	1.09263	-0.422472
hsa-miR-183-5p	160.918	338.547	587.098	2.10385	0.576644	1.07303	-0.794246
hsa-miR-221-3p	1806.19	3646.47	2694.81	2.01887	1.35315	1.01355	0.436317
hsa-let-7a-3p	9.73878	19.5779	16.8491	2.0103	1.16196	1.00741	0.216554
hsa-miR-1307-3p	41.0686	82.098	142.156	1.99904	0.577522	0.999309	-0.792053
hsa-miR-19b-3p	418.809	810.61	448.601	1.93551	1.80697	0.952715	0.853575
hsa-miR-493-5p	51.0975	98.3196	100.236	1.92416	0.98088	0.944226	-0.0278522
hsa-miR-584-5p	7.83247	14.9738	17.5267	1.91177	0.854347	0.934906	-0.227106
hsa-miR-19a-3p	256.316	485.789	281.511	1.89527	1.72565	0.922405	0.787142
hsa-miR-369-3p	12.0595	22.805	24.4379	1.89104	0.93318	0.919178	-0.0997729
hsa-let-7d-3p	49.5227	93.2423	72.9524	1.88282	1.27812	0.912893	0.354028
hsa-miR-494-3p	12.6397	23.5365	19.4239	1.86211	1.21173	0.896936	0.277068
hsa-miR-577	39.3695	73.2772	176.215	1.86127	0.415839	0.896284	-1.2659
hsa-miR-107	143.637	265.14	311.821	1.84591	0.850297	0.884332	-0.233961
hsa-miR-542-3p	13.8829	25.3437	31.4847	1.82552	0.804951	0.868311	-0.313028
hsa-miR-3176	7.04508	12.8224	13.145	1.82006	0.975461	0.863982	-0.0358435
hsa-miR-323a-3p	10.8163	19.4488	30.5813	1.79811	0.63597	0.846478	-0.65297
hsa-miR-106b-5p	25.3623	44.7494	34.2854	1.76441	1.3052	0.819185	0.384275
hsa-miR-935	5.92615	10.2838	13.145	1.73532	0.782333	0.7952	-0.354145
hsa-miR-889-3p	214.46	371.893	628.701	1.73409	0.591527	0.794178	-0.757485
hsa-miR-148b-5p	18.4001	31.8409	51.6313	1.73048	0.616698	0.79117	-0.697365
hsa-miR-93-5p	583.001	1007.21	726.995	1.72762	1.38544	0.788789	0.470342
hsa-miR-589-3p	11.6451	19.9651	16.9394	1.71447	1.17862	0.77776	0.237098
hsa-miR-937-3p	13.3028	22.805	42.868	1.71431	0.531981	0.777624	-0.910552
hsa-miR-98-5p	790.416	1353.76	1802.9	1.71271	0.750878	0.776283	-0.413349
hsa-miR-24-2-5p	14.5874	24.6122	34.2854	1.68722	0.717862	0.754645	-0.478221
hsa-miR-99b-5p	1347.72	2263.24	4566.96	1.67931	0.495569	0.747869	-1.01284
hsa-miR-193b-3p	134.727	225.769	160.315	1.67576	1.40829	0.744814	0.493944
hsa-let-7d-5p	365.639	603.041	641.439	1.64928	0.940138	0.721835	-0.0890558
hsa-miR-186-5p	452.667	740.56	1200.26	1.63599	0.617	0.710167	-0.696658
hsa-miR-18a-5p	16.1622	26.3763	10.8412	1.63197	2.43297	0.706618	1.28272
hsa-miR-548e-3p	6.42345	10.4559	13.9129	1.62777	0.751523	0.702893	-0.412111
hsa-miR-34b-5p	25.8181	41.9526	32.072	1.62493	1.30808	0.700375	0.387447
hsa-miR-2467-5p	11.2721	18.201	43.5004	1.61469	0.418409	0.691256	-1.25701
hsa-miR-493-3p	11.1064	17.7707	24.2572	1.60005	0.732593	0.678114	-0.448917
hsa-miR-455-5p	22.0469	34.939	28.0968	1.58475	1.24352	0.664258	0.314428
hsa-miR-654-3p	311.309	491.297	636.335	1.57816	0.772073	0.658246	-0.373191
hsa-miR-454-5p	18.3172	28.8289	48.7404	1.57387	0.59148	0.65432	-0.757599
hsa-miR-1180-3p	62.3282	97.9324	156.159	1.57124	0.627133	0.651901	-0.673157
hsa-miR-99b-3p	11.6865	18.1149	29.2261	1.55007	0.619819	0.63233	-0.690082
hsa-miR-450b-5p	25.1136	38.8545	51.6313	1.54715	0.752538	0.629613	-0.410164
hsa-miR-30d-3p	17.7785	27.366	24.0766	1.53928	1.13662	0.622254	0.184755
hsa-miR-625-5p	13.3028	20.3093	21.7728	1.5267	0.932785	0.610418	-0.100383
hsa-miR-128-3p	114.793	174.781	204.764	1.52257	0.853574	0.606509	-0.228413
hsa-miR-329-5p	6.75498	10.2838	8.62781	1.5224	1.19193	0.606344	0.253301
hsa-miR-1910-5p	37.2975	56.6252	129.733	1.51821	0.436474	0.602367	-1.19603
hsa-miR-548k	36.3857	55.2053	59.8526	1.51722	0.922354	0.601433	-0.116608
hsa-miR-590-3p	9.40725	14.2424	8.44712	1.51398	1.68606	0.598344	0.753656
hsa-miR-24-3p	19.8505	30.0337	66.8994	1.51299	0.448939	0.597406	-1.15541
hsa-miR-454-3p	9.94599	14.9308	15.9005	1.50119	0.939017	0.586106	-0.0907764
hsa-miR-138-5p	458.427	687.334	842.86	1.49933	0.815478	0.584318	-0.294283
hsa-miR-23b-3p	38.1263	57.0555	93.6863	1.49649	0.609006	0.58158	-0.715472
hsa-miR-1468-5p	14.173	21.0839	22.6311	1.4876	0.931634	0.57299	-0.102166
hsa-miR-196b-5p	20.9695	31.0234	16.6684	1.47946	1.86121	0.565067	0.896242
hsa-miR-222-5p	123.537	181.708	224.097	1.47088	0.810846	0.556677	-0.302499
hsa-miR-191-3p	13.9658	20.3524	22.4052	1.4573	0.908377	0.543296	-0.138637
hsa-miR-374b-5p	18.1929	26.3763	14.455	1.44982	1.82472	0.535871	0.867679
hsa-miR-374a-5p	22.9587	33.1748	24.98	1.44498	1.32805	0.53105	0.409315
hsa-miR-744-5p	498.833	718.314	1065.78	1.43999	0.673978	0.526059	-0.569227
hsa-miR-140-3p	143.471	206.536	274.283	1.43957	0.753002	0.525634	-0.409274
hsa-miR-361-3p	12.4739	17.8137	15.6294	1.42808	1.13975	0.514072	0.188722
hsa-miR-342-5p	23.2487	33.1748	35.2792	1.42695	0.940351	0.512935	-0.0887283
hsa-miR-320a	360.542	514.102	487.178	1.42591	1.05527	0.511887	0.0776063
hsa-miR-345-5p	46.4146	65.446	80.3154	1.41003	0.814862	0.495726	-0.295372
hsa-miR-17-5p	115	161.958	107.644	1.40833	1.50457	0.493984	0.589351
hsa-miR-758-3p	16.6595	23.4074	21.6825	1.40504	1.07955	0.490616	0.110436
hsa-let-7e-5p	2811.73	3937.56	3713.48	1.4004	1.06034	0.485844	0.0845297
hsa-miR-660-5p	33.1119	46.2554	36.7247	1.39694	1.25952	0.482274	0.332873
hsa-miR-181c-5p	46.6218	64.1982	72.3652	1.377	0.887142	0.461527	-0.172763
hsa-miR-127-3p	1225.22	1682.79	2154.83	1.37346	0.78094	0.457815	-0.356716
hsa-miR-4521	30.5839	41.9095	17.346	1.37031	2.4161	0.454506	1.27268
hsa-miR-20a-5p	178.24	242.464	116.588	1.36032	2.07966	0.443948	1.05635
hsa-miR-29a-3p	904.878	1221.44	837.259	1.34984	1.45886	0.432793	0.544842
hsa-miR-335-3p	25.3208	33.9923	49.8245	1.34247	0.682242	0.424885	-0.551645
hsa-miR-26b-3p	11.6037	15.4472	18.7915	1.33123	0.82203	0.412762	-0.282736
hsa-miR-224-5p	117.819	156.666	182.268	1.32972	0.859536	0.411125	-0.218371
hsa-miR-222-3p	22112.9	29346.5	26610.2	1.32712	1.10283	0.408304	0.141213
hsa-miR-1538	13.0127	17.2543	24.8445	1.32596	0.694494	0.407043	-0.525966
hsa-miR-29c-3p	13.3856	17.7277	10.6154	1.32438	1.67	0.405315	0.739847
hsa-miR-342-3p	18.1514	23.9668	45.8945	1.32038	0.522214	0.400951	-0.937288
hsa-miR-361-5p	43.9281	57.3137	68.119	1.30471	0.841375	0.383735	-0.249179
hsa-miR-1296-5p	19.8091	25.6018	23.2183	1.29243	1.10266	0.370084	0.140985
hsa-miR-576-5p	7.99823	10.2838	7.85989	1.28575	1.30838	0.362615	0.387787
hsa-miR-136-3p	103.273	132.527	156.34	1.28328	0.847688	0.359831	-0.238395
hsa-miR-4461	7.83247	10.0256	10.8412	1.28	0.924765	0.356149	-0.112841
hsa-miR-769-5p	575.085	735.224	979.776	1.27846	0.7504	0.354408	-0.414268
hsa-let-7a-5p	37087.3	46995.6	39650	1.26716	1.18526	0.341598	0.245203
hsa-miR-532-5p	84.6652	106.839	170.343	1.2619	0.627201	0.3356	-0.673
hsa-miR-320b	93.8653	118.328	175.989	1.26061	0.672358	0.334125	-0.572699
hsa-miR-130b-3p	30.0037	37.6497	51.9024	1.25484	0.725395	0.327498	-0.463161
hsa-miR-146a-5p	93.1193	116.822	139.626	1.25454	0.836677	0.327157	-0.257258
hsa-miR-425-5p	38.665	48.4068	72.8169	1.25195	0.664774	0.324181	-0.589063
hsa-miR-2682-5p	26.2325	32.5724	60.1688	1.24168	0.54135	0.312293	-0.885366
hsa-miR-369-5p	15.7478	19.5348	23.1731	1.24048	0.842995	0.310898	-0.246403
hsa-miR-4775	10.4433	12.9085	18.7463	1.23606	0.688589	0.305744	-0.538285
hsa-miR-340-5p	237.378	292.764	314.215	1.23333	0.931733	0.302557	-0.102011
hsa-miR-130a-3p	120.429	147.243	225.407	1.22265	0.65323	0.29001	-0.614337
hsa-miR-34a-5p	11.3136	13.769	10.4347	1.21704	1.31955	0.283376	0.400042
hsa-miR-149-5p	47.2849	57.5288	74.7141	1.21664	0.769986	0.282906	-0.377096
hsa-miR-193a-3p	13.137	15.9635	29.3617	1.21516	0.543685	0.281141	-0.879157
hsa-let-7b-5p	538.7	653.212	455.377	1.21257	1.43444	0.278071	0.520491
hsa-miR-3615	79.2778	95.781	119.841	1.20817	0.799235	0.272822	-0.323308
hsa-miR-101-3p	1061.53	1279.62	1181.29	1.20545	1.08324	0.269572	0.115353
hsa-miR-374b-3p	17.2397	20.6536	12.106	1.19802	1.70606	0.260656	0.770665
hsa-miR-148b-3p	36.5515	43.7598	46.3011	1.19721	0.945113	0.259674	-0.0814409
hsa-miR-409-3p	1542.33	1845.14	2419.27	1.19633	0.762686	0.258615	-0.39084
hsa-miR-370-3p	22.6271	27.0218	41.4225	1.19422	0.652345	0.256068	-0.616294
hsa-miR-31-5p	5904.77	6987.96	6020.54	1.18344	1.16069	0.242992	0.214979
hsa-miR-450a-5p	9.86311	11.6607	15.6294	1.18225	0.746071	0.241536	-0.422616
hsa-miR-147b	19.146	22.6329	18.8366	1.18212	1.20154	0.241375	0.264879
hsa-miR-4746-5p	30.2938	35.7565	37.086	1.18032	0.96415	0.239182	-0.0526704
hsa-miR-181d-5p	34.9767	41.2211	47.34	1.17853	0.870745	0.236988	-0.199678
hsa-miR-125b-5p	1292.44	1521.82	1440.53	1.17748	1.05643	0.235705	0.0792039
hsa-miR-641	17.6127	20.6105	20.6887	1.17021	0.996224	0.226768	-0.0054586
hsa-miR-411-5p	985.357	1149.67	1272.17	1.16676	0.903708	0.222504	-0.146072
hsa-miR-96-5p	32.9461	38.2952	50.3665	1.16236	0.76033	0.217055	-0.395303
hsa-miR-23a-3p	164.192	190.056	275.277	1.15752	0.690417	0.211043	-0.534459
hsa-miR-34c-5p	137.71	159.291	138.813	1.15671	1.14752	0.210023	0.19852
hsa-miR-26b-5p	224.987	259.977	216.508	1.15552	1.20077	0.208545	0.263961
hsa-let-7f-5p	73294.1	84484	65118.8	1.15267	1.29738	0.20498	0.375603
hsa-let-7g-5p	833.805	958.67	722.161	1.14975	1.3275	0.201324	0.408713
hsa-miR-1269a	22.7514	26.1182	32.0268	1.14798	0.81551	0.199095	-0.294226
hsa-miR-484	58.4741	67.0381	67.577	1.14646	0.992025	0.197182	-0.0115516
hsa-miR-125a-3p	12.5983	14.4145	12.7384	1.14416	1.13157	0.194295	0.178329
hsa-miR-125a-5p	2090.19	2374.64	2770.07	1.13609	0.857251	0.184077	-0.22221
hsa-miR-29b-3p	34.1893	38.8115	40.7449	1.13519	0.952548	0.182938	-0.0701367
hsa-miR-452-5p	62.0795	70.05	75.9338	1.12839	0.922515	0.174268	-0.116356
hsa-miR-30d-5p	2428.81	2733.41	2662.42	1.12541	1.02666	0.170454	0.0379635
hsa-miR-197-3p	14.6289	16.3507	14.1839	1.1177	1.15276	0.160536	0.205098
hsa-miR-134-5p	17.6956	19.707	20.1918	1.11367	0.975989	0.155316	-0.0350639
hsa-let-7c-5p	54.0813	59.7233	81.7609	1.10432	0.730462	0.143163	-0.453119
hsa-miR-92b-3p	6122.46	6744.08	10006	1.10153	0.674004	0.13951	-0.569172
hsa-miR-30b-5p	126.107	138.68	135.832	1.0997	1.02097	0.137115	0.0299427
hsa-let-7i-5p	32891.9	36104.3	41754.9	1.09766	0.864671	0.134437	-0.209777
hsa-miR-181a-5p	1427.75	1563.35	2318.17	1.09497	0.674388	0.130898	-0.568349
hsa-miR-181b-5p	403.683	435.532	504.343	1.0789	0.863564	0.109557	-0.211626
hsa-miR-126-5p	93.6995	100.987	144.369	1.07778	0.699509	0.108062	-0.515586
hsa-miR-26a-5p	2737.43	2948.43	3041.37	1.07708	0.96944	0.107125	-0.0447764
hsa-miR-411-3p	11.1478	11.9619	13.5064	1.07302	0.885646	0.101684	-0.175197
hsa-miR-625-3p	51.6777	54.9041	48.1983	1.06243	1.13913	0.0873717	0.187931
hsa-miR-378a-3p	3988.42	4218.58	3716.01	1.05771	1.13524	0.0809381	0.183002
hsa-miR-191-5p	5282.98	5579.91	8069.4	1.05621	0.69149	0.0788899	-0.53222
hsa-miR-130b-5p	22.6686	23.8807	20.779	1.05347	1.14927	0.0751518	0.200717
hsa-miR-16-5p	2240.42	2355.41	2273.81	1.05133	1.03589	0.0722118	0.0508659
hsa-miR-30c-5p	391.83	410.877	367.653	1.04861	1.11757	0.0684771	0.160361
hsa-miR-941	434.474	455.067	574.179	1.0474	0.792553	0.0668097	-0.33542
hsa-miR-33b-3p	10.1946	10.671	9.21504	1.04673	1.158	0.0658867	0.211634
hsa-miR-27b-3p	9615.12	10022.6	19642.6	1.04238	0.510246	0.059877	-0.970735
hsa-miR-100-5p	25724.7	26804	36657.5	1.04196	0.7312	0.059295	-0.451662
hsa-miR-501-3p	74.7192	77.4079	134.296	1.03598	0.576399	0.0510006	-0.794861
hsa-miR-378c	37.8776	39.1988	53.393	1.03488	0.734155	0.0494617	-0.445844
hsa-miR-192-5p	1047.89	1065.98	1623.2	1.01726	0.656716	0.0246928	-0.606659
hsa-miR-365a-5p	12.3082	12.4782	9.07953	1.01382	1.37432	0.0197948	0.458721
hsa-miR-143-3p	65.6435	66.3066	83.1161	1.0101	0.797759	0.0144994	-0.325976
hsa-miR-9-5p	71.7354	72.2445	58.4523	1.0071	1.23596	0.0102014	0.305628
hsa-miR-582-5p	20.0577	20.1372	11.2478	1.00396	1.79033	0.00570634	0.840226
hsa-miR-22-3p	12726.7	12715.1	12909	0.999088	0.984976	-0.00131642	-0.0218389
hsa-miR-21-5p	173241	172772	128185	0.997294	1.34783	-0.00390938	0.430641
hsa-miR-15a-5p	47.6993	47.3311	40.1125	0.992281	1.17996	-0.0111795	0.238735
hsa-miR-423-5p	7873.41	7781.58	9407.11	0.988336	0.827201	-0.0169258	-0.273689
hsa-miR-381-3p	1010.31	992.49	1079.97	0.982367	0.919001	-0.0256663	-0.121862
hsa-miR-16-2-3p	96.559	93.8877	69.4742	0.972335	1.3514	-0.040474	0.434459
hsa-miR-210-3p	66.6381	64.4564	91.4277	0.96726	0.704998	-0.0480249	-0.504308
hsa-miR-25-3p	3055.7	2951.87	2724.76	0.966021	1.08335	-0.0498731	0.115499
hsa-miR-138-1-3p	527.179	507.906	584.839	0.963441	0.868454	-0.0537314	-0.203479
hsa-miR-424-3p	59.5102	57.3137	44.9911	0.96309	1.27389	-0.0542568	0.34924
hsa-miR-27a-3p	493.611	474.688	772.799	0.961664	0.614245	-0.0563953	-0.703113
hsa-miR-30a-5p	34265.8	32881.2	37896.2	0.959592	0.867665	-0.059507	-0.204791
hsa-miR-126-3p	19.6019	18.6743	12.6481	0.952677	1.47645	-0.0699403	0.562132
hsa-miR-17-3p	16.9911	16.1786	12.5578	0.952185	1.28834	-0.0706864	0.365511
hsa-miR-181c-3p	25.6109	24.354	27.6	0.950923	0.882393	-0.0725999	-0.180507
hsa-miR-485-5p	54.4957	51.677	52.5348	0.948276	0.983671	-0.0766218	-0.0237516
hsa-miR-151a-3p	6657.76	6308.16	7100.46	0.94749	0.888416	-0.0778177	-0.170693
hsa-miR-30e-5p	1559.08	1473.33	1375.16	0.945003	1.07139	-0.0816085	0.0994776
hsa-miR-28-5p	60.9192	57.3567	58.2264	0.941521	0.985063	-0.0869345	-0.0217121
hsa-miR-221-5p	565.181	529.377	777.587	0.936651	0.680794	-0.0944171	-0.554709
hsa-miR-573	14.2145	13.2957	13.5515	0.935366	0.981124	-0.0963969	-0.0274923
hsa-miR-1285-3p	52.175	48.708	59.8074	0.933551	0.814414	-0.0991995	-0.296166
hsa-miR-182-5p	28626.3	26723.6	32668.9	0.933534	0.818012	-0.0992259	-0.289805
hsa-miR-4677-3p	81.8886	75.7728	86.504	0.925315	0.875946	-0.111983	-0.191086
hsa-miR-128-1-5p	123.496	114.111	143.24	0.924005	0.796644	-0.114027	-0.327994
hsa-miR-92a-3p	13065.6	12003.9	10699.4	0.918745	1.12192	-0.122264	0.165974
hsa-miR-299-3p	56.1534	51.5479	33.7885	0.917983	1.5256	-0.12346	0.609381
hsa-miR-106b-3p	348.234	310.836	319.139	0.892608	0.973985	-0.163902	-0.0380283
hsa-miR-10a-5p	10938.5	9740.79	16836.3	0.890507	0.578557	-0.167301	-0.789468
hsa-miR-15b-5p	128.055	113.681	123.364	0.887752	0.921505	-0.171772	-0.117936
hsa-miR-148a-5p	18.1929	16.0926	22.3149	0.884554	0.72116	-0.176978	-0.471609
hsa-miR-151a-5p	2169.76	1917.08	2374.23	0.883546	0.807455	-0.178623	-0.308547
hsa-miR-486-5p	5851.64	5128.84	11636.5	0.87648	0.440756	-0.190208	-1.18195
hsa-miR-155-5p	47.0362	40.7908	37.6281	0.867221	1.08405	-0.205528	0.116434
hsa-miR-10b-5p	8030.89	6912.84	12492.3	0.860781	0.553366	-0.216282	-0.853695
hsa-miR-671-3p	116.285	99.7826	78.1472	0.858085	1.27685	-0.220807	0.352594
hsa-miR-374a-3p	544.253	460.833	422.175	0.846726	1.09157	-0.240033	0.126401
hsa-miR-365a-3p	16.0793	13.5969	15.0422	0.845615	0.903919	-0.241927	-0.145734
hsa-miR-365b-3p	16.0793	13.5969	15.0422	0.845615	0.903919	-0.241927	-0.145734
hsa-miR-561-5p	63.6129	52.6666	49.5986	0.827924	1.06186	-0.27243	0.0865888
hsa-miR-151b	23.4974	19.4488	37.9895	0.827699	0.511952	-0.272821	-0.96592
hsa-miR-148a-3p	208.866	168.714	230.918	0.807762	0.730622	-0.307997	-0.452803
hsa-miR-339-3p	33.1947	26.4624	28.9099	0.797186	0.915339	-0.327011	-0.127622
hsa-miR-500a-3p	124.076	98.7069	153.81	0.795534	0.641746	-0.330004	-0.639926
hsa-miR-92a-1-5p	318.686	253.135	172.014	0.79431	1.4716	-0.332227	0.557382
hsa-miR-375	178.406	139.498	252.601	0.781911	0.552246	-0.354924	-0.856617
hsa-miR-125b-2-3p	46.829	36.574	41.1967	0.781012	0.887791	-0.356583	-0.171708
hsa-miR-3158-3p	80.5625	62.8213	74.1721	0.779783	0.846967	-0.358855	-0.239622
hsa-miR-423-3p	3118.85	2412.68	3073.26	0.773579	0.785056	-0.370379	-0.349133
hsa-miR-28-3p	1758.12	1352.64	1304.02	0.769366	1.03728	-0.378258	0.0528098
hsa-miR-27a-5p	295.976	224.306	168.22	0.757853	1.33341	-0.400009	0.415124
hsa-miR-181a-3p	197.138	146.296	144.414	0.742101	1.01303	-0.430312	0.0186793
hsa-miR-30c-1-3p	41.0272	30.378	26.6514	0.740435	1.13983	-0.433555	0.188817
hsa-miR-7974	307	226.845	272.341	0.73891	0.832946	-0.436529	-0.263705
hsa-miR-127-5p	26.6055	19.5779	22.1342	0.735857	0.884509	-0.442502	-0.177052
hsa-miR-100-3p	2042.41	1485.59	1409.68	0.727374	1.05386	-0.459231	0.0756769
hsa-miR-1262	19.4361	14.0272	13.3257	0.721709	1.05265	-0.470511	0.0740204
hsa-miR-550a-5p	30.0452	21.2129	19.8756	0.706035	1.06729	-0.502188	0.0939475
hsa-miR-30a-3p	3141.69	2207.31	2613.73	0.702586	0.844505	-0.509253	-0.243822
hsa-miR-589-5p	254.617	177.406	244.831	0.696754	0.724604	-0.521279	-0.464735
hsa-miR-25-5p	266.47	184.849	135.47	0.693698	1.3645	-0.52762	0.448376
hsa-miR-146b-5p	73.849	50.5152	65.3184	0.684034	0.773369	-0.54786	-0.370772
hsa-miR-296-3p	17.6956	12.0479	17.8429	0.680844	0.675224	-0.554604	-0.566562
hsa-miR-181a-2-3p	488.141	327.058	357.489	0.670007	0.914874	-0.577751	-0.128354
hsa-miR-30e-3p	1311.75	876.228	807.897	0.667983	1.08458	-0.582116	0.117134
hsa-miR-30c-2-3p	553.66	365.439	459.668	0.660043	0.795007	-0.599369	-0.330961
hsa-miR-125b-1-3p	1423.27	921.322	903.978	0.647327	1.01919	-0.627434	0.0274175
hsa-miR-193b-5p	39.4939	25.5158	24.2572	0.646069	1.05188	-0.630239	0.0729734
hsa-miR-486-3p	161.788	100.6	106.244	0.621802	0.946878	-0.685473	-0.0787498
hsa-miR-27b-5p	2532.21	1557.24	1422.14	0.614972	1.09499	-0.701407	0.130921
hsa-miR-4671-5p	16.6181	10.1116	9.98296	0.608472	1.01289	-0.716737	0.0184777
hsa-miR-1307-5p	96.6004	54.2587	338.698	0.561681	0.160198	-0.832176	-2.64207
hsa-miR-582-3p	985.813	460.489	590.169	0.467116	0.780265	-1.09815	-0.357963
hsa-miR-21-3p	18599.1	8390.99	11592.7	0.45115	0.723819	-1.14832	-0.466299

## Sheet: C. Two ratios >1.5
Supplementary Data S1C. 6 miRNAs with two ratios (AGO2-WT/Ctrl-Vector, AGO2-WT/AGO2-3KR) >1.5 fold (in PURPLE)
miR_name	TPM			Ratios		Relative Log2 Fold
	Ctrl-Vector	AGO2-WT	AGO2-3KR	AGO2-WT/Ctrl-Vector	AGO2-WT/AGO2-3KR	log2(AGO2-WT/Ctrl-Vector)	log2(AGO2-WT/AGO2-3KR)
hsa-miR-18a-5p	16.1622	26.3763	10.8412	1.63197	2.43297	0.706618	1.28272
hsa-miR-339-5p	16.3694	48.4068	21.6825	2.95715	2.23253	1.56421	1.15868
hsa-miR-19b-3p	418.809	810.61	448.601	1.93551	1.80697	0.952715	0.853575
hsa-miR-19a-3p	256.316	485.789	281.511	1.89527	1.72565	0.922405	0.787142
hsa-miR-590-3p	9.40725	14.2424	8.44712	1.51398	1.68606	0.598344	0.753656
hsa-miR-29a-5p	3.9784	10.2838	6.23371	2.5849	1.6497	1.37011	0.722206
hsa-miR-193b-3p	134.727	225.769	160.315	1.67576	1.40829	0.744814	0.493944
hsa-miR-93-5p	583.001	1007.21	726.995	1.72762	1.38544	0.788789	0.470342
hsa-miR-221-3p	1806.19	3646.47	2694.81	2.01887	1.35315	1.01355	0.436317
hsa-miR-34b-5p	25.8181	41.9526	32.072	1.62493	1.30808	0.700375	0.387447
hsa-miR-106b-5p	25.3623	44.7494	34.2854	1.76441	1.3052	0.819185	0.384275
hsa-let-7d-3p	49.5227	93.2423	72.9524	1.88282	1.27812	0.912893	0.354028
hsa-miR-455-5p	22.0469	34.939	28.0968	1.58475	1.24352	0.664258	0.314428
hsa-miR-494-3p	12.6397	23.5365	19.4239	1.86211	1.21173	0.896936	0.277068
hsa-miR-329-5p	6.75498	10.2838	8.62781	1.5224	1.19193	0.606344	0.253301
hsa-miR-589-3p	11.6451	19.9651	16.9394	1.71447	1.17862	0.77776	0.237098
hsa-let-7a-3p	9.73878	19.5779	16.8491	2.0103	1.16196	1.00741	0.216554
hsa-miR-30d-3p	17.7785	27.366	24.0766	1.53928	1.13662	0.622254	0.184755
hsa-miR-132-3p	1.78199	12.3061	11.2026	6.90581	1.0985	2.78781	0.135538
hsa-miR-103a-3p	585.653	1266.75	1220.95	2.16297	1.03752	1.11302	0.0531329
hsa-miR-493-5p	51.0975	98.3196	100.236	1.92416	0.98088	0.944226	-0.0278522
hsa-miR-3176	7.04508	12.8224	13.145	1.82006	0.975461	0.863982	-0.0358435
hsa-let-7d-5p	365.639	603.041	641.439	1.64928	0.940138	0.721835	-0.0890558
hsa-miR-454-3p	9.94599	14.9308	15.9005	1.50119	0.939017	0.586106	-0.0907764
hsa-miR-369-3p	12.0595	22.805	24.4379	1.89104	0.93318	0.919178	-0.0997729
hsa-miR-625-5p	13.3028	20.3093	21.7728	1.5267	0.932785	0.610418	-0.100383
hsa-miR-548k	36.3857	55.2053	59.8526	1.51722	0.922354	0.601433	-0.116608
hsa-miR-2355-5p	4.97299	12.8655	14.0484	2.58706	0.915794	1.37132	-0.126906
hsa-miR-584-5p	7.83247	14.9738	17.5267	1.91177	0.854347	0.934906	-0.227106
hsa-miR-128-3p	114.793	174.781	204.764	1.52257	0.853574	0.606509	-0.228413
hsa-miR-107	143.637	265.14	311.821	1.84591	0.850297	0.884332	-0.233961
hsa-miR-542-3p	13.8829	25.3437	31.4847	1.82552	0.804951	0.868311	-0.313028
hsa-miR-935	5.92615	10.2838	13.145	1.73532	0.782333	0.7952	-0.354145
hsa-miR-654-3p	311.309	491.297	636.335	1.57816	0.772073	0.658246	-0.373191
hsa-miR-450b-5p	25.1136	38.8545	51.6313	1.54715	0.752538	0.629613	-0.410164
hsa-miR-548e-3p	6.42345	10.4559	13.9129	1.62777	0.751523	0.702893	-0.412111
hsa-miR-98-5p	790.416	1353.76	1802.9	1.71271	0.750878	0.776283	-0.413349
hsa-miR-539-3p	14.5874	31.1094	41.6936	2.13262	0.746145	1.09263	-0.422472
hsa-miR-493-3p	11.1064	17.7707	24.2572	1.60005	0.732593	0.678114	-0.448917
hsa-miR-24-2-5p	14.5874	24.6122	34.2854	1.68722	0.717862	0.754645	-0.478221
hsa-miR-487b-3p	11.8109	37.7358	54.8837	3.19501	0.687559	1.67582	-0.540444
hsa-miR-376a-5p	1.32613	10.3268	15.3132	7.78715	0.67437	2.9611	-0.568388
hsa-miR-323a-3p	10.8163	19.4488	30.5813	1.79811	0.63597	0.846478	-0.65297
hsa-miR-432-5p	17.4055	41.9095	66.8091	2.40784	0.627303	1.26774	-0.672765
hsa-miR-1180-3p	62.3282	97.9324	156.159	1.57124	0.627133	0.651901	-0.673157
hsa-miR-99b-3p	11.6865	18.1149	29.2261	1.55007	0.619819	0.63233	-0.690082
hsa-miR-186-5p	452.667	740.56	1200.26	1.63599	0.617	0.710167	-0.696658
hsa-miR-148b-5p	18.4001	31.8409	51.6313	1.73048	0.616698	0.79117	-0.697365
hsa-miR-421	52.2164	135.539	224.684	2.59572	0.603242	1.37613	-0.729191
hsa-miR-889-3p	214.46	371.893	628.701	1.73409	0.591527	0.794178	-0.757485
hsa-miR-454-5p	18.3172	28.8289	48.7404	1.57387	0.59148	0.65432	-0.757599
hsa-miR-1307-3p	41.0686	82.098	142.156	1.99904	0.577522	0.999309	-0.792053
hsa-miR-183-5p	160.918	338.547	587.098	2.10385	0.576644	1.07303	-0.794246
hsa-miR-543	4.22705	10.1547	17.9784	2.40231	0.564827	1.26442	-0.824118
hsa-miR-431-5p	12.2253	71.2548	127.972	5.82848	0.556802	2.54312	-0.844765
hsa-miR-937-3p	13.3028	22.805	42.868	1.71431	0.531981	0.777624	-0.910552
hsa-miR-409-5p	6.83787	17.1683	32.8399	2.51077	0.522788	1.32813	-0.935703
hsa-miR-99b-5p	1347.72	2263.24	4566.96	1.67931	0.495569	0.747869	-1.01284
hsa-miR-301a-3p	12.4325	129.3	268.501	10.4002	0.481562	3.37854	-1.05421
hsa-miR-410-3p	102.236	341.86	739.688	3.34381	0.462167	1.74149	-1.11351
hsa-miR-24-3p	19.8505	30.0337	66.8994	1.51299	0.448939	0.597406	-1.15541
hsa-miR-1910-5p	37.2975	56.6252	129.733	1.51821	0.436474	0.602367	-1.19603
hsa-miR-7706	15.8307	47.8474	112.207	3.02245	0.426422	1.59572	-1.22965
hsa-miR-2467-5p	11.2721	18.201	43.5004	1.61469	0.418409	0.691256	-1.25701
hsa-miR-577	39.3695	73.2772	176.215	1.86127	0.415839	0.896284	-1.2659
hsa-miR-330-5p	3.60542	11.9619	34.2854	3.31774	0.348891	1.7302	-1.51915
hsa-miR-877-5p	74.7607	399.604	1177.72	5.3451	0.339303	2.41822	-1.55935

## Sheet: D. Potentially regulated 
Supplementary Data S1D. miR-19b is potentially regulated by AGO2 acetylation
miR_name	TPM			Ratios		Relative Log2 Fold
	Ctrl-Vector	AGO2-WT	AGO2-3KR	AGO2-WT/Ctrl-Vector	AGO2-WT/AGO2-3KR	log2(AGO2-WT/Ctrl-Vector)	log2(AGO2-WT/AGO2-3KR)
hsa-miR-19b-3p	418.809	810.61	448.601	1.93551	1.80697	0.952715	0.853575
hsa-miR-19a-3p	256.316	485.789	281.511	1.89527	1.72565	0.922405	0.787142
hsa-miR-339-5p	16.3694	48.4068	21.6825	2.95715	2.23253	1.56421	1.15868
hsa-miR-18a-5p	16.1622	26.3763	10.8412	1.63197	2.43297	0.706618	1.28272
hsa-miR-590-3p	9.40725	14.2424	8.44712	1.51398	1.68606	0.598344	0.753656
hsa-miR-29a-5p	3.9784	10.2838	6.23371	2.5849	1.6497	1.37011	0.722206
